# Supplementary material for: A systems biology approach reveals neuronal and muscle developmental defects after chronic exposure to ionising radiation in zebrafish
Source: Sci Rep. 2019 Dec 27;9:20241. doi: 10.1038/s41598-019-56590-w (PMC6934629; doi:10.1038/s41598-019-56590-w)
Supplement: Supplementary file 2 — Supplementary Table T3 [file 41598_2019_56590_MOESM2_ESM.xlsx]

## Sheet: Supplementary Table T3_paper
Supplementary Table 3
InterPro domain	Domain description	Category	Interpro v72
IPR000005	Helix-turn-helix AraC type	deprecated
IPR000135	High mobility group box HMG1 and HMG2	deprecated
IPR000278	Lambdoid phages regulatory protein CIII	deprecated
IPR000910	High mobility group box HMG1HMG2	deprecated
IPR001808	HTH transcriptional regulator Crp	deprecated
IPR002409	Aflatoxin biosynthesis regulatory protein	deprecated
IPR003853	E1A early regulatory protein	deprecated
IPR003957	Transcription factor CBFA/NFYB DNA topoisomerase	deprecated
IPR006339	Transcription regulator AbrB	deprecated
IPR007888	NDT80/PhoG like DNA-binding	deprecated
IPR007911	Flagellar transcriptional activator	deprecated
IPR009021	Viral protein DNA-binding	deprecated
IPR011526	Helix-turn-helix Psq-like	deprecated
IPR011616	bZIP transcription factor bZIP-1	deprecated
IPR011700	Basic leucine zipper	deprecated
IPR012287	Homeodomain-related	deprecated
IPR012294	Transcription factor TFIID C-terminal/DNA glycosylase N-terminal	deprecated
IPR013129	Transcription factor jumonji	deprecated
IPR013318	Trp repressor-like fold	deprecated
IPR014778	Myb DNA-binding	deprecated
IPR015119	Set2-Rpb1 interacting	deprecated
IPR015175	Centromere protein Cenp-B DNA-binding domain 2	deprecated
IPR015479	Transcription factor AF4	deprecated
IPR015551	Cellular tumour antigen p53	deprecated
IPR015620	Steroid/nuclear receptor oncofetal protein p65	deprecated
IPR015634	Transcription factor E2F1	deprecated
IPR015703	Homeobox protein engrailed	deprecated
IPR015704	Homeobox protein Lbx-related	deprecated
IPR016556	Transcription factor DP subgroup	deprecated
IPR017152	RNA polymerase III transcriptional repressor MAF1	deprecated
IPR017412	Transcription factor WRKY group Iie	deprecated
IPR020478	AT hook-like	deprecated
IPR023630	DNA-binding protein HU/Integration host factor	deprecated
IPR000003	Retinoid X receptor	a
IPR000040	Acute myeloid leukemia 1 protein (AML 1)Runt	a
IPR000047	Helix-turn-helix motif lambda-like repressor	a
IPR000116	High mobility group HMG-I and HMG-Y	a
IPR000128	Progesterone receptor	a	new
IPR000148	Papillomavirus E7	a
IPR000232	Heat shock factor (HSF)-type DNA-binding	a
IPR000281	Helix-turn-helix protein RpiR	a
IPR000324	Vitamin D receptor	a
IPR000327	POU-specific	a
IPR000418	Ets	a
IPR000427	E2 early regulatory protein C-terminal	a
IPR000451	NF-kappa-BReldorsal	a
IPR000485	HTH transcriptional regulator AsnC-type	a
IPR000524	HTH transcriptional regulator GntR	a
IPR000551	HTH transcriptional regulator MerR	a
IPR000580	TSC-22 Dip Bun	a
IPR000625	Anti-repression trans-activator protein REV protein	a
IPR000637	HMG-I and HMG-Y DNA-binding	a
IPR000647	CTF transcription factornuclear factor 1	a
IPR000655	Cro repressor lambda-type	a
IPR000679	Zinc finger GATA-type	a
IPR000747	Homeobox engrailed-type protein	a
IPR000792	Bacterial regulatory protein LuxR	a
IPR000818	TEAATTS	a
IPR000824	Transcription attenuation protein MtrB	a	new
IPR000831	Trp repressor	a
IPR000835	HTH transcriptional regulator MarR	a
IPR000837	AP-1 transcription factor	a	new
IPR000843	Bacterial regulatory protein LacI	a
IPR000847	HTH transcriptional regulator LysR	a
IPR000944	Transcription regulator Rrf2-like	a	new
IPR000967	Zinc finger NF-X1-type	a
IPR000972	Octamer-binding transcription factor	a
IPR000976	Wilms tumour protein N-terminal	a
IPR001034	HTH transcriptional regulator DeoR N-terminal	a
IPR001067	Nuclear translocator	a
IPR001083	Copper fist DNA-binding	a
IPR001103	Androgen receptor	a
IPR001138	Fungal transcriptional regulatory protein N-terminal	a
IPR001217	STAT transcription factor core	a
IPR001275	DM DNA-binding	a
IPR001289	CCAAT-binding transcription factor subunit B	a
IPR001292	Oestrogen receptor	a	new
IPR001321	Hypoxia-inducible factor-1 alpha PAS fold	a
IPR001346	Interferon regulatory factor	a
IPR001356	Homeobox	a
IPR001387	Helix-turn-helix type 3	a
IPR001409	Glucocorticoid receptor	a
IPR001471	Pathogenesis-related transcriptional factor/ERF DNA-binding	a
IPR001510	Zinc finger PARP-type	a	new
IPR001523	Paired domain	a	new
IPR001628	Zinc finger nuclear hormone receptor-type	a
IPR001630	cAMP response element binding (CREB) protein	a
IPR001647	Transcriptional regulator TetR-like DNA-binding bacterial/archaeal	a
IPR001669	Arginine repressor	a
IPR001699	Transcription factor T-box	a
IPR001723	Steroid hormone receptor	a
IPR001728	Thyroid hormone receptor	a
IPR001766	Transcription factor fork head	a
IPR001827	Homeobox protein antennapedia type	a
IPR001845	Bacterial regulatory protein ArsR	a
IPR001866	E2 early regulatory protein N-terminal	a
IPR002059	Cold-shock protein DNA-binding	a
IPR002070	Transcription factor Brachyury	a
IPR002084	Methionine repressor MetJ	a
IPR002100	Transcription factor MADS-box	a
IPR002112	Transcription factor Jun	a
IPR002117	p53 tumour antigen	a
IPR002197	Helix-turn-helix Fis-type	a
IPR002418	Transcription regulator Myc	a
IPR002481	Ferric-uptake regulator	a
IPR002487	Transcription factor K-box	a	new
IPR002515	Zinc finger C2HC-type	a
IPR002546	Myogenic basic muscle-specific protein	a
IPR002571	Negative regulator of class I heat shock protein	a
IPR002577	Helix-turn-helix HxlR type	a
IPR002910	Floricaula/leafy protein	a
IPR003012	Tetracycline transcriptional regulator TetR	a
IPR003022	Transcription factor Otx2	a
IPR003025	Transcription factor Otx	a
IPR003026	Transcription factor Otx1 C-terminal	a
IPR003068	Transcription factor COUP	a
IPR003069	Ecdysteroid receptor	a
IPR003070	Orphan nuclear receptor	a
IPR003071	Orphan nuclear receptor HMR type	a
IPR003072	Orphan nuclear receptor NOR1 type	a
IPR003073	Orphan nuclear receptor NURR type	a
IPR003074	Peroxisome proliferator-activated receptor	a
IPR003075	Peroxisome proliferator-activated receptor beta	a
IPR003076	Peroxisome proliferator-activated receptor alpha	a
IPR003077	Peroxisome proliferator-activated receptor gamma	a
IPR003078	Retinoic acid receptor	a
IPR003079	Nuclear receptor ROR	a
IPR003106	Leucine zipper homeobox-associated	a
IPR003120	Transcription factor STE-like	a
IPR003150	DNA-binding RFX	a
IPR003163	HTH transcriptional regulator APSES-type DNA-binding domain	a
IPR003174	Alpha trans-inducing protein (Alpha-TIF)	a
IPR003176	Viral DNA-binding protein	a
IPR003223	Flagellin phase1 repressor	a
IPR003309	Transcription regulator SCAN	a	new
IPR003316	Transcription factor E2F/dimerisation partner (TDP)	a
IPR003327	Leucine zipper Myc	a	new
IPR003340	Transcriptional factor B3	a
IPR003350	Homeodomain protein CUT	a
IPR003389	Adenovirus IVa2 protein	a
IPR003417	Core binding factor beta subunit	a
IPR003441	No apical meristem (NAM) protein	a
IPR003444	Transcriptional regulator MraZ	a	new
IPR003482	Transcription factor WhiB	a
IPR003523	Transcription factor COE	a
IPR003619	MAD homology 1 Dwarfin-type	a
IPR003656	Zinc finger BED-type predicted	a
IPR003657	DNA-binding WRKY	a
IPR003690	Mitochodrial transcription termination factor-related	a	new
IPR003711	Transcription factor CarD	a
IPR003902	Transcriptional regulator GCM-like	a
IPR003958	Transcription factor CBF/NF-Y/archaeal histone	a
IPR004120	HTLV Tat	a
IPR004283	Late expression factor 2	a
IPR004333	Transcription factor SBP-box	a
IPR004356	Adhesin operon regulatory protein	a
IPR004409	Biotin operon repressor helix-turn-helix domain	a
IPR004826	Maf transcription factor	a
IPR004827	Basic-leucine zipper (bZIP) transcription factor	a
IPR004956	Foamy virus BEL 1/2 protein	a
IPR004975	Poxvirus VLTF2 trans-activator	a	new
IPR004979	Transcription factor AP-2	a
IPR004998	Herpesvirus transcription activation factor	a
IPR005022	Viral trans-activator protein	a
IPR005028	Herpesvirus intermediate/early protein 2/3	a	new
IPR005206	Herpesvirus ICP4-like protein N-terminal	a
IPR005333	Transcription factor TCP	a	new
IPR005412	DNA-binding protein Fis	a
IPR005471	Transcriptional regulator IclR N-terminal	a
IPR005542	PBX	a
IPR005561	ANTAR domain	a	new
IPR005612	CCAAT-binding factor	a
IPR005650	Penicillinase repressor	a
IPR006197	Peptidase S24 LexA-like conserved region	a
IPR006199	LexA DNA-binding domain	a
IPR006288	Transcription factor S	a	new
IPR006377	Catabolite control protein A	a
IPR006447	Myb-like DNA-binding domain SHAQKYF class	a
IPR006455	Homeobox domain ZF-HD class	a
IPR006578	MADF domain	a
IPR006580	Zinc finger TTF-type	a	new
IPR006600	HTH CenpB-type DNA-binding domain	a	new
IPR006779	DNA binding protein S1FA	a
IPR006923	Baculoviridae late expression factor 5	a
IPR006994	Transcription factor 25	a	new
IPR007031	Poxvirus late transcription factor VLTF3 like	a
IPR007050	Bacterio-opsin activator HTH	a
IPR007087	Zinc finger C2H2-type	a
IPR007127	RNA polymerase sigma factor 70 region 1.1	a	new
IPR007147	Transcription factor Vhr	a	new
IPR007281	Mre11 DNA-binding	a	new
IPR007492	LytTr DNA-binding domain	a
IPR007532	Poxvirus early transcription factor (VETF) large subunit	a
IPR007592	GLABROUS1 enhancer-binding protein family	a	new
IPR007604	CP2 transcription factor	a
IPR007668	RFX1 transcription activation region	a	new
IPR007684	Phage transcriptional activator Ogr/Delta	a
IPR007737	M trans-acting positive regulator	a
IPR007738	Homeobox prospero-like	a
IPR007797	Transcription factor AF4/FMR2	a	new
IPR007889	Helix-turn-helix Psq	a
IPR007933	Bacteriophage CII	a
IPR007944	Flagellar transcriptional activator FlhC	a	new
IPR008121	Transcription factor AP-2 alpha N-terminal	a	new
IPR008122	Transcription factor AP-2 beta	a	new
IPR008123	Transcription factor AP-2 gamma	a
IPR008366	Nuclear factor of activated T cells (NFAT)	a
IPR008422	Homeobox KN domain	a	new
IPR008648	Herpesvirus transcriptional regulator	a
IPR008789	Poxvirus intermediate transcription factor	a	new
IPR008807	ROSMUCR transcriptional regulator	a
IPR008917	Eukaryotic transcription factor Skn-1-like DNA-binding	a
IPR008967	p53-like transcription factor DNA-binding	a
IPR009057	Homeodomain-like	a
IPR009071	High mobility group superfamily	a
IPR009170	Predicted retinoblastoma binding protein (RIZ)	a
IPR009300	Transcription activator RinB	a	new
IPR009429	Baculovirus LEF-11	a
IPR009508	Churchill	a
IPR009718	Rex DNA-binding C-terminal	a
IPR010001	SigmaK-factor processing regulatory BofA	a	new
IPR010078	Pur operon repressor	a
IPR010113	Nif-specific regulatory protein	a
IPR010211	Redox-sensitive transcriptional activator SoxR	a
IPR010242	ISC system FeS cluster assembly IscR transcription factor	a
IPR010248	Histidine utilization repressor	a
IPR010384	MtfA family	a	new
IPR010525	Auxin response factor	a	new
IPR010533	Vertebrate interleukin-3 regulated transcription factor	a
IPR010561	Protein LIN-9/Protein ALWAYS EARLY	a	new
IPR010578	Single-minded C-terminal	a	new
IPR010712	Arsenical resistance operon trans-acting repressor ArsD	a
IPR010744	Bacteriophage CI repressor	a
IPR010921	Trp repressor/replication initiator	a
IPR010982	Lambda repressor-like DNA-binding	a
IPR010985	Ribbon-helix-helix	a
IPR010992	IHF-like DNA-binding	a
IPR011363	Dorsal-related immunity factor Dif	a	new
IPR011399	Nitrous oxide reductase expression regulator NosR	a
IPR011539	Rel homology	a
IPR011598	Helix-loop-helix DNA-binding	a
IPR011615	p53 DNA-binding	a
IPR011789	Cu(I)-responsive transcriptional regulator	a
IPR011794	Hg(II)-responsive transcriptional regulator	a
IPR011797	Mercuric resistence transcriptional repressor protein MerD	a
IPR011879	Signal transduction response regulator phosphate regulon transcriptional regulatory protein phoB	a
IPR011991	Winged helix repressor DNA-binding	a
IPR012052	Sporulation stage 0 transcription factor Spo0A	a
IPR012318	Helix-turn-helix motif Crp-type	a
IPR012345	STAT transcription factor DNA-binding subdomain	a
IPR012346	p53/RUNT-type transcription factor DNA-binding domain	a
IPR012712	Homoprotocatechuate degradation transcriptional regulator HpaR	a
IPR012771	Trehalose operon repressor	a
IPR012781	D-fructose-responsive transcription factor	a
IPR012787	Pca transcription factor PcaQ	a
IPR012794	Beta-ketoadipate transcriptional regulator PcaR/PcaU/PobR	a
IPR012906	PaaX-like N-terminal	a
IPR012909	PHA accumulation regulator DNA-binding N-terminal	a
IPR013019	MAD homology MH1	a
IPR013087	Zinc finger C2H2-type	a	new
IPR013088	Zinc finger NHR/GATA-type	a	new
IPR013196	Helix-turn-helix type 11	a
IPR013198	GTP-sensing helix-turn-helix CodY C-terminal	a
IPR013199	Helix-turn-helix Mga DNA-binding trans-acting positive regulator	a
IPR013321	Arc-type ribbon-helix-helix	a
IPR013335	Trp repressor bacterial	a	new
IPR013368	TrpR homologue YerC/YecD	a	new
IPR013503	Circadian clock KaiC	a
IPR013524	Acute myeloid leukemia 1 (AML 1)Runt	a
IPR013571	Transcription regulator QacR C-terminal	a	new
IPR013572	Transcription regulator MAATS C-terminal	a	new
IPR013681	Myelin transcription factor 1	a
IPR013742	Whirly transcription factor	a	new
IPR013790	Dwarfin	a
IPR013801	STAT transcription factor DNA-binding	a
IPR013847	POU	a
IPR013854	Transcription factor AP-2 C-terminal	a
IPR013910	Transcription factor PAP1	a	new
IPR013927	Transcription factor Opi1	a
IPR014071	Copper transport repressor CopY/TcrY	a
IPR014091	Transcriptional repressor poly-beta-hydroxybutyrate-responsive	a
IPR014154	GTP-sensing transcriptional pleiotropic repressor CodY	a
IPR014160	Nickel-responsive transcriptional regulator NikR	a
IPR014178	Fatty acid response transcription factor FadR	a
IPR014208	Sporulation stage III transcriptional regulator SpoIIID	a
IPR014243	Transcription factor RsfA	a
IPR014264	Signal transduction response regulator PEP-CTERM system putative	a
IPR014317	Transcription activator PspF	a
IPR014402	Transcription factor Skn7-like	a	new
IPR014476	AT-hook motif nuclear-localised protein	a
IPR014601	Uncharacterised transcription regulator UCP036158 MarR-type HTH region-containing	a
IPR014842	Transcription factor AFT	a
IPR014855	Plant transcription factor NOZZLE	a
IPR014875	Mor transcription activator	a	new
IPR014977	WRC	a
IPR015102	Transcriptional regulator HTH-type FeoC	a	new
IPR015205	Tower	a	new
IPR015241	Transcription factor MotA C-terminal bacteriophage	a
IPR015265	Bacterial purine repressor N-terminal	a
IPR015280	Rap1 DNA-binding	a
IPR015285	RIO2 kinase winged helix N-terminal	a
IPR015292	Transcription regulator YbiH C-terminal	a	new
IPR015318	Zinc finger GAGA-binding factor	a	new
IPR015350	Beta-trefoil	a
IPR015351	LAG1 DNA binding	a
IPR015358	Transcription regulator MerR DNA binding	a
IPR015367	Transcription factor CEP-1	a
IPR015416	Zinc finger H2C2-type histone UAS binding	a
IPR015495	Myb transcription factor	a
IPR015558	Transcription Factor c-Jun/v-Jun	a
IPR015584	POU domain-containing protein class 4-related	a
IPR015585	POU domain-containing protein class 5	a
IPR015586	Pituitary-specific positive transcription factor 1	a
IPR015633	E2F Family	a
IPR015635	Transcription factor E2F6	a
IPR015646	Nuclear factor of activated T-cells 5	a
IPR015647	Nuclear factor of activated T-cells 1	a
IPR015648	Transcription factor DP	a
IPR015652	Retinoblastoma-associated protein	a	new
IPR015660	Achaete-scute transcription factor related	a
IPR015789	Twist	a
IPR015880	Zinc finger C2H2-like	a
IPR015893	Tetracycline transcriptional regulator TetR-like C-terminal	a	new
IPR016032	Signal transduction response regulator C-terminal effector	a	new
IPR016177	DNA-binding integrase-type	a
IPR016233	Homeobox Pitx/unc30	a
IPR016310	Transcription factor GAMYB	a
IPR016311	Transforming factor C-ets	a
IPR016312	Transcription factor GA-binding alpha subunit	a
IPR016325	Transcription activator mating-type protein ALPHA1	a
IPR016355	Steroidogenic factor 1	a	new
IPR016362	Transcription factor homeobox/POU	a
IPR016374	Transcription factor GATA-1/2/3	a
IPR016375	Transcription factor GATA-456	a
IPR016378	Transcription factor cyclic AMP-dependent	a
IPR016468	CCAAT/enhancer-binding	a
IPR016490	HTH transcriptional regulator AF0396 predicted	a
IPR016554	Transcription factor Runt-related RUNX	a
IPR016586	Mitochondrial transcription factor mtTFB	a
IPR016637	Transcription factor basic helix-loop-helix NeuroD	a
IPR016679	Transcription factor GATA plant	a
IPR016743	Transcription factor basic leucine zipper E4BP4	a
IPR016766	Transcriptional regulator Tri6	a
IPR016827	Transcriptional adaptor 2	a
IPR016861	Mitochondrial transcription factor TFB2	a	new
IPR016998	HTH transcriptional regulator Rot	a
IPR017053	Response regulator plant B-type	a	new
IPR017112	Homeobox Hox9	a
IPR017114	C2H2-type Zinc finger protein YY-1-like	a	new
IPR017124	PR-domain zinc finger protein PRDM4	a
IPR017125	PR-domain zinc finger protein PRDM5	a
IPR017126	PR-domain zinc finger protein PRDM12	a
IPR017174	Transcription factor IIIB Bdp1 subunit fungi	a
IPR017253	Sex-determining region Y protein	a
IPR017275	Transcription factor FapR	a
IPR017386	SOX-12/11/4a	a
IPR017392	Pathogenesis-related genes transcriptional activator PTI6	a
IPR017396	Transcription factor WRKY group IIc	a
IPR017413	Transcription factor GTE1/GTE6	a	new
IPR017426	Nuclear receptor coactivator	a
IPR017431	Interferon regulatory factor-1/2	a	new
IPR017470	Transcriptional regulator EpsA	a
IPR017507	Transcriptional regulator HipB-like	a
IPR017685	Transcriptional regulator ArgP	a
IPR017722	Transcriptional regulator PhnR	a
IPR017723	Transcriptional regulator 2-aminoethylphosphonate utilisation-associated	a
IPR017724	Transcriptional regulator aminoethylphosphonate utilisation-associated LysR-type	a
IPR017757	Transcriptional repressor BetI	a
IPR017786	Transcription factor choline sulphate-utilisation putative	a
IPR017799	Transcriptional regulator PadR acidobacterial-type	a
IPR017930	Myb domain	a	new
IPR017967	HMG box A DNA-binding domain conserved site	a	new
IPR017987	Wilms tumour protein	a	new
IPR017995	Homeobox protein antennapedia type	a	new
IPR018060	DNA binding HTH domain AraC-type	a	new
IPR018062	HTH domain AraC-type conserved site	a	new
IPR018122	Transcription factor fork head conserved site	a	new
IPR018186	Transcription factor T-box conserved site	a	new
IPR018334	ArsR-type transcription regulator HTH motif	a	new
IPR018335	Transcription regulator HTH Crp-type conserved site	a	new
IPR018356	Transcription regulator HTH DeoR-type conserved site	a	new
IPR018554	Frequency clock protein	a	new
IPR018783	Transcription factor enhancer of yellow 2	a	new
IPR018837	Transcription factor CRF1/IFH1	a	new
IPR018866	Zinc-finger domain of monoamine-oxidase A repressor R1	a	new
IPR019035	Mediator complex subunit Med12	a	new
IPR019471	Interferon regulatory factor-3	a	new
IPR019525	Nuclear respiratory factor 1 NLS/DNA-binding dimerisation domain	a	new
IPR019737	Homeobox engrailed-type conserved site	a	new
IPR019817	Interferon regulatory factor conserved site	a	new
IPR020313	Double-stranded DNA-binding protein	a
IPR020337	Facilitator of iron transport 2	a	new
IPR020448	Maltose fermentation regulatory protein DNA-binding domain	a	new
IPR020449	Transcription regulator HTH AraC- type	a	new
IPR020479	Homeodomain metazoa	a	new
IPR020604	CTF transcription factor/nuclear factor 1 DNA-binding domain	a	new
IPR020890	Transcription regulator HTH HdfR	a	new
IPR020900	Arginine repressor DNA-binding domain	a	new
IPR021537	Hypoxia-inducible factor alpha subunit	a	new
IPR021740	Velvet factor	a	new
IPR021802	MiT/TFE transcription factors C-terminal	a	new
IPR021858	Fungal transcription factor	a	new
IPR021950	Transcription factor Spt20	a	new
IPR021985	RNA polymerase Rpo13 subunit HTH domain	a	new
IPR022084	Transcription factor Elf N-terminal	a	new
IPR022097	Transcription factor SOX	a	new
IPR022114	Doublesex- and mab-3-related transcription factor 1-like	a	new
IPR022150	Transcription factor AT-hook-containing	a	new
IPR022299	Transcription regulator NtcA	a	new
IPR022687	DTXR-type HTH domain	a	new
IPR022783	GC-rich sequence DNA-binding factor domain	a	new
IPR022964	Translation initiation factor 2 alpha subunit archaeal	a	new
IPR022988	Nickel-responsive transcriptional regulator NikR	a	new
IPR023082	Homeo-prospero domain	a	new
IPR023257	Liver X receptor	a	new
IPR023278	Ethylene insensitive 3	a
IPR023453	Methionine repressor MetJ domain	a	new
IPR023488	HTH-type transcriptional regulator Hpr	a	new
IPR023559	Flagellar transcriptional activator FlhD	a	new
IPR023588	Transcription regulator HTH PurR	a	new
IPR023609	Transcription regulator HTH RhaS	a	new
IPR023699	Transcription activator HTH RhaR	a	new
IPR023711	Transcription regulator HTH UlaR	a	new
IPR023746	Transcription regulator HTH YidZ	a	new
IPR023761	Transcriptional repressor HTH NsrR	a	new
IPR023944	Anaerobic nitric oxide reductase transcription regulator	a	new
IPR024061	NDT80	a	new
IPR024097	Basic helix-loop-helix leucine zipper transcription factor	a	new
IPR024098	Transcription factor EB	a	new
IPR024100	Transcription factor E3	a	new
IPR024101	Transcription factor EC	a	new
IPR024119	Transcription factor DEAF-1	a	new
IPR024178	Oestrogen receptor/oestrogen-related receptor	a	new
IPR024874	Transcription factor Maf	a	new
IPR024940	Transcription factor TCF/LEF	a	new
IPR024967	DNA-binding domain IS481-type	a	new
IPR025224	Cell cycle and apoptosis regulator protein	a	new
IPR025246	Transposase IS30-like HTH domain	a	new
IPR026095	Myb/SANT-like DNA-binding domain-containing protein	a	new
IPR026220	HTLV-1 basic zipper factor	a	new
IPR026516	THAP domain-containing protein 1	a	new
IPR026519	THAP domain-containing protein 7	a	new
IPR026520	THAP domain-containing protein 3	a	new
IPR026521	THAP domain-containing protein 2	a	new
IPR026522	THAP domain-containing protein 8	a	new
IPR026577	Replication modulator SeqA C-terminal DNA-binding domain	a	new
IPR026607	DMRT/protein doublesex/protein male abnormal 3	a	new
IPR026668	Bcl-2-associated transcription factor 1	a	new
IPR026933	Myelin gene regulatory factor	a	new
IPR027072	Heat shock factor protein 1	a	new
IPR027153	Transcription factor Sox-6	a	new
IPR027170	Transcriptional activator NFYC/HAP5 subunit	a	new
IPR027276	Transforming protein C-ets-2	a	new
IPR027395	Winged helix DNA-binding domain	a	new
IPR027712	Heat shock factor protein 2	a	new
IPR027723	Heat shock factor protein 4	a	new
IPR027725	Heat shock transcription factor family	a	new
IPR027729	Heat shock factor protein 3	a	new
IPR027730	Heat shock transcription factor Y-linked	a	new
IPR027736	Heat shock factor protein 5	a	new
IPR027742	Protein hunchback	a	new
IPR027757	RE1-silencing transcription factor	a	new
IPR027758	Zinc finger protein 131	a	new
IPR027759	Trihelix transcription factor GT3	a	new
IPR027760	Zinc finger protein 518A	a	new
IPR027765	Zinc finger protein PLAG1	a	new
IPR027767	Zinc finger protein 496	a	new
IPR027770	Zinc finger protein PLAGL1	a	new
IPR027778	Zinc finger protein 174	a	new
IPR028002	Myb/SANT-like DNA-binding domain	a	new
IPR028128	Vasculin family	a	new
IPR028306	Protein LIN-9	a	new
IPR028308	Retinoblastoma-like protein 2	a	new
IPR028309	Retinoblastoma protein family	a	new
IPR028310	Retinoblastoma-like protein 1	a	new
IPR028312	Transcription factor E2F4	a	new
IPR028313	Transcription factor DP1	a	new
IPR028314	Transcription factor DP2	a	new
IPR028315	Transcription factor TFDP3	a	new
IPR028316	Transcription factor E2F5	a	new
IPR028372	Transcription factor GATA-5	a	new
IPR028424	Hypermethylated in cancer 1 protein	a	new
IPR028437	Transcription factor GATA-6	a	new
IPR028440	Zinc finger transcription factor Trps1	a	new
IPR028551	Transcription factor MafG	a	new
IPR028562	Transcription factor MafA	a	new
IPR028571	Transcription factor MafB	a	new
IPR028573	Transcription factor MafF	a	new
IPR028574	Transcription factor MafK	a	new
IPR028575	Neural retina-specific leucine zipper protein	a	new
IPR028769	Lymphoid enhancer-binding factor 1	a	new
IPR028773	Transcription factor 7-like	a	new
IPR028785	Transcription factor 7	a	new
IPR029199	THRAP3/BCLAF1 family	a	new
IPR029309	Calcium-responsive transcription factor	a	new
IPR029382	Lysosomal transcription factor NCU-G1	a	new
IPR029521	Transcription factor GATA-3	a	new
IPR029522	Transcription factor GATA-2	a	new
IPR029524	Transcription factor GATA-1	a	new
IPR029547	Transcription factor SOX-13	a	new
IPR029548	Transcription factor SOX-9	a	new
IPR029551	Transcription factor SOX-11	a	new
IPR029780	Spermatogenic leucine zipper protein 1	a	new
IPR029792	SBF transcription factor complex subunit Swi4	a	new
IPR029793	MBF transcription factor complex subunit Mbp1/Res1/Res2	a	new
IPR029796	Metal regulatory transcription factor 1	a	new
IPR029801	cAMP-dependent transcription factor ATF-6 alpha	a	new
IPR029802	cAMP-responsive element-binding protein 1	a	new
IPR029803	Protein ABSCISIC ACID-INSENSITIVE 5	a	new
IPR029809	cAMP-dependent transcription factor ATF-6 beta	a	new
IPR029811	cAMP-dependent transcription factor ATF-4	a	new
IPR029813	Protein FosB	a	new
IPR029814	Fos-related antigen 2	a	new
IPR029815	Fos-related antigen 1	a	new
IPR029816	c-Fos/v-Fos	a	new
IPR029818	Basic leucine zipper transcriptional factor ATF-like 3	a	new
IPR029820	Basic leucine zipper transcriptional factor ATF-like	a	new
IPR029822	Transcription factor JunB	a	new
IPR029823	Transcription factor JunD	a	new
IPR029825	cAMP-dependent transcription factor ATF1	a	new
IPR029829	Hepatic leukemia factor	a	new
IPR029830	D site-binding protein	a	new
IPR029832	Thyrotroph embryonic factor	a	new
IPR029836	cAMP-dependent transcription factor ATF-2	a	new
IPR029838	Interferon regulatory factor 5	a	new
IPR029840	Zinc finger protein Gfi-1/1b	a	new
IPR029845	Nuclear factor erythroid 2-related factor 2	a	new
IPR029847	Nuclear factor erythroid 2-related factor 1/NFE2L1	a	new
IPR029853	Transcription factor NF-E2 45kDa subunit	a	new
IPR029854	Nuclear factor erythroid 2-related factor 3	a	new
IPR029855	cAMP-dependent transcription factor ATF-5	a	new
IPR029857	Basic leucine zipper transcriptional factor ATF-like 2	a	new
IPR029859	Protein giant	a	new
IPR030019	Protein short-root	a	new
IPR030401	Krueppel-like factor 5	a	new
IPR030408	AT-rich interactive domain-containing protein 5B	a	new
IPR030413	Transcription factor hamlet	a	new
IPR030447	Krueppel-like factor 12	a	new
IPR030449	Transcription factor Sp1	a	new
IPR030451	Transcription factor Sp2	a	new
IPR030452	Transcription factor Sp3	a	new
IPR030453	Transcription factor Sp4	a	new
IPR030495	Transcription factor RelA (p65)	a	new
IPR030496	Transcription factor RelB	a	new
IPR030503	Nuclear factor NF-kappa-B p105 subunit	a	new
IPR030505	Proto-oncogene c-Rel	a	new
IPR030532	Microphthalmia-associated transcription factor	a	new
IPR031050	Protein TRANSPARENT TESTA 16-like	a	new
IPR031112	AP2-like ethylene-responsive transcription factor	a	new
IPR031113	Zinc finger protein JAGGED-like	a	new
IPR031137	Growth-regulating factor	a	new
IPR031215	Interferon regulatory factor 1	a	new
IPR031218	Interferon regulatory factor 2	a	new
IPR031265	Transcription factor SOX-8	a	new
IPR031267	Transcription factor SOX-12	a	new
IPR031268	Transcription factor SOX-1	a	new
IPR031278	Homeobox protein SIX1	a	new
IPR032200	Transcription factor COE DNA-binding domain	a	new
IPR032643	Transcription factor SOX-2	a	new
IPR032644	Transcription factor HES-7	a	new
IPR032645	Tumour protein p63	a	new
IPR032649	Neurogenic differentiation factor 2	a	new
IPR032650	Neurogenic differentiation factor 6	a	new
IPR032651	Neurogenic differentiation factor 4	a	new
IPR032652	Neurogenic differentiation factor 1	a	new
IPR032653	Neurogenin-1	a	new
IPR032654	Class E basic helix-loop-helix protein 22	a	new
IPR032655	Neurogenin-2	a	new
IPR032656	Neurogenin-3	a	new
IPR032657	Oligodendrocyte transcription factor 1	a	new
IPR032658	Oligodendrocyte transcription factor 2	a	new
IPR032659	Oligodendrocyte transcription factor 3	a	new
IPR032660	Protein atonal homologue 8	a	new
IPR032661	Protein atonal homologue 1	a	new
IPR032662	Class E basic helix-loop-helix protein 23	a	new
IPR032663	Protein atonal homologue 7	a	new
IPR032666	Basic helix-loop-helix neural transcription factor TAP-like	a	new
IPR032668	Spermatogenesis- and oogenesis-specific basic helix-loop-helix-containing protein 1	a	new
IPR032669	Spermatogenesis- and oogenesis-specific basic helix-loop-helix-containing protein 2	a	new
IPR032851	Transcription factor GLI3	a	new
IPR032947	Homeobox protein SIX6	a	new
IPR032949	Homeobox protein SIX3	a	new
IPR032961	POU domain class 4 transcription factor 3	a	new
IPR033020	Ventral anterior homeobox 1	a	new
IPR033021	Ventral anterior homeobox 2	a	new
IPR033056	POU domain class 6 transcription factor 2	a	new
IPR033065	Forkhead box protein I1	a	new
IPR033069	ETS-related transcription factor Elf-5	a	new
IPR033070	ETS-related transcription factor Elf-4	a	new
IPR033071	ETS homologous factor	a	new
IPR033074	ETS-related transcription factor Elf-3	a	new
IPR033099	Interleukin enhancer-binding factor 3	a	new
IPR033204	Paired box protein PAX9	a	new
IPR033206	Paired box protein PAX1	a	new
IPR033209	ALX homeobox protein 1	a	new
IPR033243	Zinc finger protein JACKDAW/BALDIBIS-like	a	new
IPR033260	Transcription factor LHW	a	new
IPR033266	Ethylene-responsive transcription factor ABI4	a	new
IPR033348	Aryl hydrocarbon receptor	a	new
IPR033486	DNA-binding protein RFX5	a	new
IPR033518	Protein SOMBRERO	a	new
IPR033531	Transcription factor MafF	a	new
IPR033629	Homeobox protein NKX-2.5	a	new
IPR033630	Homeobox protein NKX-6.1	a	new
IPR033668	Regulatory protein E2	a
IPR034078	Transcription factor NFX1 family	a	new
IPR034450	Adipogenesis regulatory factor	a	new
IPR034632	Myelin expression factor 2	a	new
IPR034729	Zinc finger CCHC HIVEP-type	a	new
IPR034731	Zinc finger CCHC FOG-type	a	new
IPR035209	Floricaula/leafy DNA-binding C-terminal domain	a	new
IPR036115	GCM domain superfamily	a	new
IPR036638	Helix-loop-helix DNA-binding domain superfamily	a	new
IPR037032	Heat shock transcription factor X-linked	a	new
IPR037546	Transcription factor SAC51-like	a	new
IPR037644	Transcriptional activator MN1	a	new
IPR037935	MAX gene-associated protein	a	new
IPR038173	Transcription factor COE DNA-binding domain superfamily	a	new
IPR039066	Hepatocyte nuclear factor 1	a	new
IPR039091	Aryl hydrocarbon receptor/Aryl hydrocarbon receptor repressor	a	new
IPR039092	Aryl hydrocarbon receptor repressor	a	new
IPR039142	NRF1/Ewg family	a	new
IPR039277	Transcription factor VOZ1/VOZ2	a	new
IPR039327	C2H2 finger domain transcription factor CON7-like	a	new
IPR039353	Transcription factor Adf-1	a	new
IPR039355	Transcription factor GATA-1	a	new
IPR039363	Zinc finger protein 750	a	new
IPR039419	TetR transcription regulator	a	new
IPR039583	Transcription factor-like 5 protein	a	new
IPR039605	AT-hook motif nuclear-localized protein	a	new
IPR039655	HMG box-containing protein 1	a	new
IPR039704	Myogenic factor	a	new
IPR039791	Chorion-specific transcription factor GCM	a	new
IPR039970	Transcription factor Grauzone	a	new
IPR040036	Protein CYCLOPS	a	new
IPR040069	Homeobox protein Rhox5	a	new
IPR040167	Transcription factor CP2-like	a	new
IPR040172	Ataxin-1	a	new
IPR040223	PAR basic leucine zipper protein	a	new
IPR040257	Trihelix transcription factor ASIL1/2	a	new
IPR040373	Transcription factor castor	a	new
IPR040454	Transcription factor IIIC subunit 5	a	new
