# Supplementary material for: A systems biology approach reveals neuronal and muscle developmental defects after chronic exposure to ionising radiation in zebrafish
Source: Sci Rep. 2019 Dec 27;9:20241. doi: 10.1038/s41598-019-56590-w (PMC6934629; doi:10.1038/s41598-019-56590-w)
Supplement: Supplementary file 3 — Supplementary Table T4 [file 41598_2019_56590_MOESM3_ESM.xlsx]

## Sheet: SuppT4
Supplementary Table 4
Gene list |FC| >1.5 & adjp <0.01	log2FoldChange	padj	Ensembl Gene id	SYMBOL
24hpf 0.5mGy/h	-0.72611	0.00102087	ENSDARG00000091640	si:ch73-352p4.5
	-0.607949	4.03922e-06	ENSDARG00000094646	dyrk2
	0.596627	0.000233859	ENSDARG00000088002	wu:fc23c09
	-0.641404	0.000475726	ENSDARG00000013360	sh3gl3a
	-0.761261	0.000386799	ENSDARG00000028816	tmed3
	-0.699031	0.00529178	ENSDARG00000075549	cdh5
	-0.728069	0.00258678	ENSDARG00000103744	hacd1
	-0.708759	0.000128355	ENSDARG00000117133	cst14b.1
	-0.759359	0.000950464	ENSDARG00000056550	tango2
	-0.75355	8.07002e-05	ENSDARG00000067984	gas1b
	-0.933108	0.000745851	ENSDARG00000067795	ifngr2
	-0.989604	0.00130319	ENSDARG00000093799	setbp1
	-0.682231	0.00286544	ENSDARG00000022340	ufc1
	-0.905669	5.48816e-06	ENSDARG00000018958	nrarpb
	-0.704416	0.00147189	ENSDARG00000059474	mlxip
	-0.802554	0.0028047	ENSDARG00000027461	mettl26
	0.829437	0.00122202	ENSDARG00000053254	mylpfa
	-0.586436	0.00804995	ENSDARG00000059804	retreg3
	-1.18397	2.30875e-08	ENSDARG00000037838	unkl
	-0.616107	0.000554625	ENSDARG00000004796	mgrn1b
	-0.689476	0.00289061	ENSDARG00000003818	prkag1
	-0.779051	3.3809e-06	ENSDARG00000096419
	-0.646774	0.00447592	ENSDARG00000115657	prkcaa
	-0.726223	0.00217654	ENSDARG00000044373	atg4c
	-1.30119	0.00379932	ENSDARG00000076850	si:ch211-157b11.14
	-0.620802	0.00237546	ENSDARG00000100446	si:ch211-286o17.1
	-0.58558	0.00266075	ENSDARG00000091061	slc38a3b
	-0.68972	7.85337e-06	ENSDARG00000034189	oxsr1a
	-0.699962	0.000363044	ENSDARG00000076928	tet2
	-0.747333	0.00600019	ENSDARG00000002285	mcoln1a
	-1.01005	0.00204521	ENSDARG00000036295	golga7ba
	-0.613763	2.2752e-06	ENSDARG00000039576	fstl1b
	-0.681481	0.00751769	ENSDARG00000075435	akap11
	-0.760438	4.30756e-08	ENSDARG00000025495	nhlh2
	-0.694308	0.000475726	ENSDARG00000077388	obsl1b
	-0.917005	0.000495904	ENSDARG00000079881	tcaim
	-0.665599	0.000533351	ENSDARG00000070688	ncalda
	-0.887736	0.000142031	ENSDARG00000073978	crabp2a
	-0.612601	0.00201273	ENSDARG00000073732	myh14
	-0.96003	0.000129824	ENSDARG00000092158	cbx3b
	-0.730724	0.000475726	ENSDARG00000042989	si:dkeyp-84f3.5
	-0.709475	0.00306946	ENSDARG00000054789	lysmd1
	0.772542	0.00804995	ENSDARG00000004939	mtdhb
	-0.730614	2.82404e-05	ENSDARG00000019717	pbx2
	-0.591903	0.000262451	ENSDARG00000074287	sptlc2b
	-0.837781	0.00379122	ENSDARG00000043250	ppm1ab
	-1.21486	0.00106349	ENSDARG00000011602	si:dkeyp-117h8.2
	-1.24313	0.000268465	ENSDARG00000038348	pigh
	-1.13252	2.49029e-06	ENSDARG00000103231	si:ch211-199i15.5
	-0.618922	0.00225177	ENSDARG00000096770
	-0.714029	0.000325627	ENSDARG00000043716	cldn5a
	-0.856839	0.00667721	ENSDARG00000040635	rnf11b
	-1.02393	0.00102087	ENSDARG00000075565	lzts1
	-1.19467	0.00258678	ENSDARG00000011515	orai1a
	-0.639949	0.0050298	ENSDARG00000007323	chmp4bb
	-0.857963	0.000142031	ENSDARG00000095807	hp
	-1.09323	0.00363927	ENSDARG00000073743	slc25a37
	-0.769766	0.00225598	ENSDARG00000099651	bin3
	-0.93437	0.00441734	ENSDARG00000090072
	-0.720596	0.000475726	ENSDARG00000006235	brms1la
	-0.905401	0.00981809	ENSDARG00000079125	sowahab
	-1.0853	4.52118e-05	ENSDARG00000061918	cplx2
	-0.591744	0.00225598	ENSDARG00000061543	ccdc85b
	-0.720505	0.000129824	ENSDARG00000036282	rnaset2
	-0.827949	0.00028721	ENSDARG00000078991	si:ch211-195e19.1
	-0.676408	0.00023357	ENSDARG00000033320	sar1ab
	-0.880919	3.31244e-05	ENSDARG00000093456	oip5-as1
	-1.11303	5.32718e-07	ENSDARG00000032532	arpp19a
	-0.697539	0.00667721	ENSDARG00000101755	prkar1ab
	-0.866062	0.000159692	ENSDARG00000020795	rac3b
	-0.642909	0.00690207	ENSDARG00000086550	dbf4b
	-0.585068	0.00321241	ENSDARG00000010098	pank1b
	-1.01821	0.000337727	ENSDARG00000052522	snx11
	-0.868484	0.000195883	ENSDARG00000052518	stx4
	-0.71911	0.00531328	ENSDARG00000103394	kif5ba
	-0.813358	1.19642e-05	ENSDARG00000053520
	-0.865196	0.00223698	ENSDARG00000035985	fam210aa
	-0.707019	0.000554625	ENSDARG00000016999	lin28a
	-0.86121	0.000533351	ENSDARG00000021163	thrb
	-0.738859	0.00102593	ENSDARG00000062382	snapin
	-0.683748	0.00289061	ENSDARG00000020278	si:dkeyp-120h9.1
	-0.97807	0.00156603	ENSDARG00000042825	rnf169
	-0.73524	0.000700813	ENSDARG00000097102	si:ch73-281n10.2
	-0.724637	0.00470686	ENSDARG00000037884	rab30
	-0.746077	0.000142031	ENSDARG00000004836	dnajc5ab
	-1.27519	3.03363e-06	ENSDARG00000056729	her4.2
	-1.17646	0.00386695	ENSDARG00000074245	spen
	-0.799034	0.00291924	ENSDARG00000056075	rca2.1
	-0.599975	0.00237546	ENSDARG00000075314	zgc:174906
	1.08465	0.00184678	ENSDARG00000044619	birc2
	-0.625454	0.000255488	ENSDARG00000061794	jam3b
	-0.591945	0.00967772	ENSDARG00000069503	cldnh
	-1.52799	0.000475726	ENSDARG00000070621	zgc:101564
	-0.647772	0.000475726	ENSDARG00000076120	foxp4
	-1.01458	2.228e-08	ENSDARG00000013122	maf1
	-0.725776	0.00217654	ENSDARG00000088630	arhgef10la
	-0.6508	0.00023357	ENSDARG00000115383	gnb4b
	-0.697513	0.00379122	ENSDARG00000018846	dgat2
	0.808081	0.000128355	ENSDARG00000053963	npm2b
	-0.625393	0.000601075	ENSDARG00000105010	lztfl1
	-0.775367	0.00258678	ENSDARG00000071594	si:dkey-118j18.1
	-0.815785	0.000236974	ENSDARG00000096457	si:dkey-118j18.2
	-0.81984	0.000719285	ENSDARG00000069339	tbc1d24
	-1.09429	0.000236974	ENSDARG00000079762	si:dkey-253d23.4
	-0.756671	0.00988705	ENSDARG00000043003	pcyt2
	-0.889539	0.00804995	ENSDARG00000061810	mbd3b
	-0.643771	0.00363927	ENSDARG00000100442	cfh
	-0.599226	0.000325627	ENSDARG00000112959
	-0.743798	0.00258678	ENSDARG00000074468	prdm11
	-0.669794	9.11711e-05	ENSDARG00000051931	edc3
	-0.74336	0.000363044	ENSDARG00000051763	sntb2
	1.14601	5.32718e-07	ENSDARG00000082753
24hpf 5mGy/h
	1.12824	0.000153058	ENSDARG00000102141	ptpn12
	1.05355	4.26836e-05	ENSDARG00000102123	phtf2
	1.16469	0.000114775	ENSDARG00000114503	phtf2
	1.34246	0.000148949	ENSDARG00000098311
	1.18931	5.79614e-05	ENSDARG00000100143	lrp6
	1.06489	1.91314e-05	ENSDARG00000102226	gpr19
	0.850691	0.002243	ENSDARG00000103095	tbk1
	0.815624	0.00101756	ENSDARG00000102128	eps8a
	1.13976	2.38653e-05	ENSDARG00000110470	ptpro
	1.2273	2.18638e-05	ENSDARG00000100422	ptpro
	1.65755	1.54799e-07	ENSDARG00000104632	si:cabz01085950.1
	2.18753	0.00466599	ENSDARG00000070546	msgn1
	1.12906	1.38136e-05	ENSDARG00000045913	mrps10
	1.35595	1.97412e-06	ENSDARG00000025073	rpl18a
	0.930908	0.00266637	ENSDARG00000099833	fbxo7
	0.797217	0.00023071	ENSDARG00000096118	ost4
	0.9687	1.53222e-05	ENSDARG00000016968	tmem214
	1.22016	8.49528e-05	ENSDARG00000045898	si:ch211-152c2.3
	4.25349	0.00403338	ENSDARG00000070535	ripply2
	0.85425	5.2442e-05	ENSDARG00000087962	rpap3
	0.887588	0.000487758	ENSDARG00000099313	naga
	1.00421	0.00751443	ENSDARG00000097341
	0.650037	0.000642527	ENSDARG00000026839	med21
	0.751965	0.00197904	ENSDARG00000016979	pmpcb
	1.10329	4.91215e-06	ENSDARG00000079391	mrpl42
	0.731475	8.19779e-05	ENSDARG00000015921	pwp1
	1.09026	9.90946e-05	ENSDARG00000018618	cpsf6
	0.759995	0.000207524	ENSDARG00000057714	cmah
	0.786925	0.000175438	ENSDARG00000011246	krr1
	-1.74302	0.0026799	ENSDARG00000017757	pik3cg
	0.971033	6.0041e-07	ENSDARG00000016691	cd9b
	1.3378	4.53298e-11	ENSDARG00000059053	slc13a4
	1.01306	6.81339e-05	ENSDARG00000039346	ndufa5
	1.14231	1.43097e-07	ENSDARG00000045847	si:ch211-214j24.10
	0.913405	0.000182413	ENSDARG00000045846	osgep
	-0.771636	0.00615474	ENSDARG00000045842	zgc:113263
	-1.45735	0.00359056	ENSDARG00000045837	si:dkey-14d8.20
	-0.97312	0.00178581	ENSDARG00000034700	vegfab
	0.666095	0.000863467	ENSDARG00000024465	mrps18a
	-1.0768	0.00688924	ENSDARG00000091640	si:ch73-352p4.5
	0.867222	1.34731e-06	ENSDARG00000101680	arl1
	0.818169	0.00973821	ENSDARG00000098745	tfec
	0.885317	8.17855e-05	ENSDARG00000068705	tmem168a
	0.613689	0.00345787	ENSDARG00000045815	mcm10
	0.88051	0.0028553	ENSDARG00000103537	ttll12
	0.709725	0.000848448	ENSDARG00000045790	si:ch211-125a15.1
	-0.86183	1.42559e-05	ENSDARG00000058159	ipo8
	0.696073	3.68805e-05	ENSDARG00000058030	hspa14
	0.675748	0.000632931	ENSDARG00000057983	svopl
	1.15522	1.57287e-09	ENSDARG00000057929	naf1
	0.968348	0.000601656	ENSDARG00000018820	flncb
	-1.44554	0.00477872	ENSDARG00000006747	tmem178b
	1.01318	8.60011e-08	ENSDARG00000005541	wif1
	-1.02839	0.000345058	ENSDARG00000094646	dyrk2
	0.695624	0.000997981	ENSDARG00000045680	tnpo3
	0.732148	0.00271879	ENSDARG00000045681	irf5
	-0.667233	0.00150343	ENSDARG00000062797	nell2b
	-0.707777	0.0050995	ENSDARG00000019328	plxna4
	0.978322	1.17573e-05	ENSDARG00000069692	col7a1l
	0.951229	0.00246686	ENSDARG00000092944	si:dkey-117n7.3
	0.664233	0.00219557	ENSDARG00000034823	copg2
	-0.605174	0.00126373	ENSDARG00000056950	epyc
	1.80285	1.1437e-26	ENSDARG00000088002	wu:fc23c09
	-0.904419	0.00102738	ENSDARG00000032653	sinhcaf
	0.741005	0.000666189	ENSDARG00000004904	gys2
	0.619439	0.00360241	ENSDARG00000007315	tmpoa
	0.640847	0.000511875	ENSDARG00000007405	strap
	0.889487	5.36788e-05	ENSDARG00000094191	nup37
	-0.882675	0.00450936	ENSDARG00000079985	nrip2
	0.831324	3.86095e-06	ENSDARG00000005547	rint1
	1.00319	6.08577e-05	ENSDARG00000095705	si:ch211-239e6.4
	1.76966	2.65916e-05	ENSDARG00000022858	wnt7ba
	1.05477	0.000171473	ENSDARG00000015222	cbll1
	0.825511	7.30425e-05	ENSDARG00000006766	snd1
	-0.742463	0.00431233	ENSDARG00000069402	lrrc4.1
	-1.51001	1.6759e-07	ENSDARG00000045544	hgfa
	-0.858518	0.000887158	ENSDARG00000030614	syt1a
	1.21741	3.04051e-06	ENSDARG00000045487	rps16
	1.38363	1.79875e-07	ENSDARG00000007277	myf5
	-1.2694	0.00253797	ENSDARG00000013414	lin7a
	-0.691014	0.00619429	ENSDARG00000032639	cd36
	0.758023	0.00936191	ENSDARG00000045517	itih5
	0.869698	0.00183097	ENSDARG00000042469	ndufa12
	-1.14295	0.000201539	ENSDARG00000098221	st8sia1
	-1.4398	0.00629185	ENSDARG00000069169	cerk
	-2.14357	0.000135813	ENSDARG00000089318
	-0.831419	0.00348917	ENSDARG00000023036	si:dkey-23a23.2
	-1.41624	1.66956e-07	ENSDARG00000097728
	-1.60552	0.000199214	ENSDARG00000114577	si:dkey-159n16.2
	2.80968	0.00841131	ENSDARG00000112048
	-2.03625	0.00120095	ENSDARG00000078728	znf1068
	0.74921	0.00090731	ENSDARG00000117400
	-1.68816	0.00772996	ENSDARG00000103751	si:dkey-262g12.14
	-1.4822	0.0019099	ENSDARG00000105746
	0.933262	0.000427284	ENSDARG00000017454	nup50
	1.06765	0.000472512	ENSDARG00000068830	zgc:172139
	-1.24899	0.00591519	ENSDARG00000102679
	-1.58908	0.00302142	ENSDARG00000101883	zgc:172128
	-1.88518	0.00398719	ENSDARG00000116378	ms4a17a.17
	-1.19203	6.25633e-06	ENSDARG00000105784
	1.03187	0.000104741	ENSDARG00000078014	pacsin2
	1.24561	1.16043e-06	ENSDARG00000097583	arfgap3
	0.974469	1.89916e-06	ENSDARG00000078520	zgc:113921
	1.48474	9.4212e-07	ENSDARG00000039302	terfa
	2.03642	4.82376e-12	ENSDARG00000032405	ckap4
	1.29748	5.856e-05	ENSDARG00000087206	cct2
	1.39624	1.12335e-05	ENSDARG00000099824	nots
	1.24588	1.78715e-05	ENSDARG00000104674	cct2
	0.937326	0.000610207	ENSDARG00000041203	drap1
	1.00512	8.66501e-05	ENSDARG00000019406	zgc:63470
	-0.772159	0.00592561	ENSDARG00000092488	khnyn
	1.4232	1.87282e-06	ENSDARG00000105551	si:cabz01101003.1
	1.0924	1.81407e-08	ENSDARG00000035028	lpcat4
	1.34498	2.83906e-08	ENSDARG00000104227	nop10
	0.651269	0.00622327	ENSDARG00000079949	supt16h
	1.60882	1.35171e-18	ENSDARG00000105590	si:cabz01007794.1
	-0.707033	7.52059e-05	ENSDARG00000011170	ndrg2
	1.35731	0.00548994	ENSDARG00000105430	si:ch73-368j24.11
	0.898692	0.000932868	ENSDARG00000018049	sf3b2
	1.03243	3.21464e-07	ENSDARG00000004658	zgc:101810
	0.768736	5.4566e-05	ENSDARG00000036893	f13a1b
	-1.86061	1.213e-10	ENSDARG00000039099	aep1
	1.09285	0.00732837	ENSDARG00000075555	adamts17
	-1.55688	0.00219154	ENSDARG00000062959	zgc:158785
	1.17123	4.23513e-05	ENSDARG00000011201	rplp2l
	0.982465	0.00491564	ENSDARG00000058349	polr2l
	-0.854038	0.0028245	ENSDARG00000101584
	-0.903319	6.2572e-07	ENSDARG00000045936	pax6b
	1.07705	3.42117e-05	ENSDARG00000008852	elp4
	0.899665	3.18594e-06	ENSDARG00000019791	prmt3
	-0.917065	0.000503094	ENSDARG00000088036	si:dkey-106g10.7
	-1.17228	0.000100973	ENSDARG00000104840	si:dkey-28a3.2
	-0.793011	0.000171536	ENSDARG00000008660	coro1b
	0.816303	0.00339427	ENSDARG00000103316	si:ch211-212k18.5
	0.697248	0.000475038	ENSDARG00000069313	oxa1l
	-0.90029	0.00360964	ENSDARG00000101750	si:ch211-196p9.1
	0.748253	0.00307849	ENSDARG00000056233	zgc:110591
	1.02116	1.53222e-05	ENSDARG00000069334	zgc:114045
	0.744623	0.00898481	ENSDARG00000090444	ponzr1
	-1.25136	0.00818014	ENSDARG00000061850	si:dkey-19b23.13
	0.660322	0.00159355	ENSDARG00000036427	slc3a2a
	1.0184	8.11851e-05	ENSDARG00000112049	cldn15a
	0.725095	0.000836683	ENSDARG00000069388	tmem88b
	2.42223	1.56269e-14	ENSDARG00000055046	ponzr5
	0.809772	0.000737168	ENSDARG00000036386	rbm4.1
	0.776628	0.00327166	ENSDARG00000008188	sf1
	-1.00667	0.00897626	ENSDARG00000076443	si:dkey-183c6.8
	0.602047	0.00173417	ENSDARG00000054539	lrp10
	-1.30375	6.05697e-05	ENSDARG00000077256	nat8l
	-0.824142	0.00917657	ENSDARG00000089877	si:dkeyp-75h12.5
	0.856858	0.00235378	ENSDARG00000061411	nelfa
	-2.62152	0.000507752	ENSDARG00000105557
	-0.623989	0.00754139	ENSDARG00000056722	cd99l2
	-0.917624	0.00118558	ENSDARG00000086222	nat16
	-1.01474	0.000725362	ENSDARG00000056803	ap1s1
	0.847368	5.28129e-05	ENSDARG00000039211	zgc:77439
	0.833123	0.00068488	ENSDARG00000016363	her8a
	-0.917416	0.0082142	ENSDARG00000077314	mblac1
	-1.22549	0.00232354	ENSDARG00000088332	alx4a
	0.803629	0.00292678	ENSDARG00000009346	caprin1a
	1.38353	5.83292e-07	ENSDARG00000036298	rps13
	-1.2366	0.00453541	ENSDARG00000073731	dok4
	0.956557	6.82459e-05	ENSDARG00000036055	thap11
	0.65679	0.00126373	ENSDARG00000036061	ogfod1
	1.01398	0.000800209	ENSDARG00000102051	mtbl
	1.37639	2.08913e-08	ENSDARG00000054196	slc38a8b
	0.719105	0.000459848	ENSDARG00000053493	aldh1a2
	0.854471	1.899e-05	ENSDARG00000053405	sord
	-0.801119	0.0012389	ENSDARG00000060586	ctdspl2b
	-0.883719	0.000300347	ENSDARG00000075158	igdcc3
	-1.36388	4.86314e-06	ENSDARG00000068868	nap1l4b
	0.828645	0.00356131	ENSDARG00000089236	mettl15
	-0.979005	0.00737571	ENSDARG00000027394	si:ch211-150g13.3
	-0.722497	0.0093448	ENSDARG00000041150	slc17a6b
	1.48565	0.00405971	ENSDARG00000069028	rxfp3.3a1
	-0.990468	0.000887158	ENSDARG00000011851	map2k5
	-1.28031	0.000239725	ENSDARG00000036096	smad3a
	-1.51084	0.00381447	ENSDARG00000078560	slc9a5
	0.998727	0.000184925	ENSDARG00000018814	esrp2
	0.788488	0.00316461	ENSDARG00000053010	lpcat2
	-1.51218	0.00734726	ENSDARG00000010756	nod2
	-0.707784	0.0099893	ENSDARG00000036073	cebpg
	-0.79741	0.00369845	ENSDARG00000105525
	0.825632	0.000201077	ENSDARG00000004447	aplnr2
	-0.843483	8.15624e-05	ENSDARG00000006878	phf21aa
	0.60733	0.00455475	ENSDARG00000036036	mdka
	-1.61446	0.000878762	ENSDARG00000029995	tnni2b.2
	-1.59507	0.0075117	ENSDARG00000074866	ptpn5
	-1.12303	0.0036037	ENSDARG00000076934	wdr60
	-0.772117	0.000129107	ENSDARG00000035970	ptprn2
	0.705959	0.000536617	ENSDARG00000017242	garem
	-0.657739	0.00128383	ENSDARG00000019969	smarcd3b
	1.6706	0.00847985	ENSDARG00000099831
	0.881433	0.000627876	ENSDARG00000007745	uqcrfs1
	-0.701611	0.00262481	ENSDARG00000035905	slc25a44b
	-0.613455	0.0043564	ENSDARG00000089066	nhsl2
	1.30446	8.30852e-07	ENSDARG00000014690	rps4x
	-0.624385	0.000739389	ENSDARG00000105159	hdac8
	1.03406	0.00298195	ENSDARG00000105682
	0.915738	0.0030749	ENSDARG00000035852	cart3
	-0.641684	0.00532807	ENSDARG00000104530	znf609b
	0.761008	0.000483361	ENSDARG00000104011	rps17
	-1.37824	0.000723777	ENSDARG00000105230	fgf4
	-0.668297	0.00114864	ENSDARG00000101637	ccnd1
	1.10214	4.32716e-08	ENSDARG00000051851	ctu2
	0.721481	0.00036104	ENSDARG00000051854	cdt1
	1.15061	1.23792e-05	ENSDARG00000068191	cdh15
	0.998295	4.52106e-07	ENSDARG00000078882	slc22a31
	-0.897816	0.00231766	ENSDARG00000059534	si:ch211-146m13.3
	-1.04895	0.000799406	ENSDARG00000035819	sirt3
	-1.47404	0.00449527	ENSDARG00000036045	penkb
	1.03889	5.55338e-05	ENSDARG00000036044	rps20
	-0.948202	0.00201687	ENSDARG00000103744	hacd1
	-0.674329	0.00143469	ENSDARG00000101652	haus6
	0.740669	0.00132362	ENSDARG00000007385	cct7
	-1.52924	0.000248654	ENSDARG00000051955	brms1
	-1.12717	0.00898977	ENSDARG00000077162	nwd2
	-0.889458	0.00863744	ENSDARG00000068256	rwdd
	0.749028	0.00490488	ENSDARG00000059693	adam19a
	-0.650949	0.00593973	ENSDARG00000068258	lrch4
	-0.913813	2.87391e-05	ENSDARG00000078118	sinhcafl
	-1.18473	0.002243	ENSDARG00000098130	bola3
	-1.65786	0.00227716	ENSDARG00000103591	dkk3a
	0.716862	0.00148532	ENSDARG00000103799	kars
	-0.987659	0.00816981	ENSDARG00000105187	gcshb
	1.35641	4.05938e-06	ENSDARG00000099380	rpl13
	1.19496	7.49478e-11	ENSDARG00000104742	hnf4b
	1.27548	1.13314e-05	ENSDARG00000110427
	1.57373	0.00364668	ENSDARG00000086977	atxn1l
	-0.970219	0.0096898	ENSDARG00000067918	elp5
	0.801871	6.30271e-05	ENSDARG00000045946	sec24d
	0.96958	0.000181088	ENSDARG00000015392	dhx15
	0.929429	0.000134573	ENSDARG00000033861	sepsecs
	-0.879074	0.000931135	ENSDARG00000079738	znf219
	-0.919776	1.21405e-05	ENSDARG00000101446	si:dkey-46i9.1
	1.26938	0.00810259	ENSDARG00000075538	zgc:163061
	0.866978	0.000467668	ENSDARG00000104439	cldnd1a
	1.27834	2.31155e-06	ENSDARG00000102012	ppp1cbl
	0.889627	0.000583429	ENSDARG00000089701	trabd2a
	0.68965	0.00438779	ENSDARG00000114329
	1.51236	1.03148e-07	ENSDARG00000104069	rnf170
	0.784495	0.00606774	ENSDARG00000104090	june
	0.989677	0.000408357	ENSDARG00000059020	thap1
	1.30685	3.72894e-05	ENSDARG00000028663	tek
	0.930019	0.000407053	ENSDARG00000075952	mbd2
	0.957187	1.47957e-05	ENSDARG00000032997	rnf185
	0.882421	0.000905884	ENSDARG00000104647	surf4
	0.659337	0.00690023	ENSDARG00000099226
	1.2721	1.67573e-13	ENSDARG00000038312	rcl1
	1.33605	1.29335e-05	ENSDARG00000051783	rplp0
	1.11228	0.0025124	ENSDARG00000104043	gng10
	0.866267	0.001649	ENSDARG00000112165	rabepk
	0.697392	0.00185454	ENSDARG00000103846	hspa5
	0.722161	0.000349408	ENSDARG00000113969	supt4h1
	1.26683	1.242e-06	ENSDARG00000041065	hspb1
	1.21781	1.26487e-05	ENSDARG00000039887	c1qbp
	1.5209	6.52357e-15	ENSDARG00000023950	znhit3
	0.765667	0.000503094	ENSDARG00000017762	srrt
	0.821504	8.67186e-05	ENSDARG00000069013	prdx4
	0.858313	0.000834537	ENSDARG00000112540	cst14b.2
	2.4551	7.49478e-11	ENSDARG00000041301	crybb3
	1.57795	3.71215e-07	ENSDARG00000045095	elac1
	1.05732	4.32716e-08	ENSDARG00000104100	bmpr1ba
	0.797922	0.00302629	ENSDARG00000104431	slc1a3a
	0.965037	1.50952e-09	ENSDARG00000078214	mybbp1a
	0.696992	0.00442148	ENSDARG00000062897	tnksb
	0.769737	0.000246335	ENSDARG00000016710	rchy1
	1.001	5.63247e-07	ENSDARG00000005320	nipsnap1
	1.75115	3.37796e-06	ENSDARG00000058389	ccl19a.1
	0.904676	5.84453e-05	ENSDARG00000035622	xbp1
	1.79795	3.30693e-07	ENSDARG00000062601	piwil2
	0.62941	0.000461028	ENSDARG00000018508	zdhhc8b
	-0.72874	0.00175949	ENSDARG00000010591	foxn4
	-1.03568	0.0055561	ENSDARG00000002405	si:ch211-225b11.1
	-0.611083	0.00145714	ENSDARG00000011065	camk2b1
	-0.921232	0.00617662	ENSDARG00000061746	arhgef9a
	1.89438	1.32182e-05	ENSDARG00000034138	shisa2a
	0.734971	0.000847179	ENSDARG00000058105	rpl36a
	0.646028	0.00832207	ENSDARG00000020482	nono
	-0.906404	0.000768876	ENSDARG00000035610	zgc:113208
	-0.907118	0.000119061	ENSDARG00000089271	nexmifa
	-1.8873	0.0065819	ENSDARG00000092060	tbx5b
	-0.754352	0.00774139	ENSDARG00000032737	gria3a
	-0.632149	0.00201843	ENSDARG00000011783	stag2a
	0.735512	0.000113744	ENSDARG00000016867	rnf128a
	-0.867236	0.00434108	ENSDARG00000035564	dgcr8
	-1.01679	0.00460331	ENSDARG00000013813	fam219ab
	-1.65423	0.000313758	ENSDARG00000094488
	0.90094	0.0072218	ENSDARG00000027620	bco2l
	-1.03514	0.00257466	ENSDARG00000056550	tango2
	-0.76258	0.000180851	ENSDARG00000088663	lman2lb
	-1.14058	0.00514267	ENSDARG00000101234	nsmfb
	-1.06156	0.0079963	ENSDARG00000092567	si:dkey-61l1.4
	0.675299	0.00686894	ENSDARG00000035505	nelfb
	-2.38737	2.67279e-05	ENSDARG00000025728	grin1b
	0.859424	0.000148949	ENSDARG00000035507	ddx31
	1.2745	0.000437466	ENSDARG00000068122	cfap77
	-0.905807	0.00840291	ENSDARG00000068096	atf5a
	1.10738	5.33798e-05	ENSDARG00000029406	h2afx
	-0.856218	0.00348406	ENSDARG00000004851	hinfp
	1.36645	1.22068e-08	ENSDARG00000025403	ftr83
	0.794205	8.43578e-05	ENSDARG00000055639	ruvbl2
	-0.772122	0.00741234	ENSDARG00000095930	myha
	-1.3032	0.00238843	ENSDARG00000067984	gas1b
	-0.718189	0.00797897	ENSDARG00000022399	ntmt1
	1.09047	4.86314e-06	ENSDARG00000006691	rpl12
	1.23134	8.8899e-06	ENSDARG00000019230	rpl7a
	-1.2196	0.00681936	ENSDARG00000027501	usp20
	1.32377	3.12113e-07	ENSDARG00000035400	btf3
	0.698111	0.00596813	ENSDARG00000020364	fbp1b
	1.00905	0.00633169	ENSDARG00000004256	wnt11
	-0.768063	0.000762364	ENSDARG00000020178	nova1
	0.750808	0.00106441	ENSDARG00000035326	nccrp1
	1.23156	8.077e-06	ENSDARG00000035325	srsf7a
	0.685753	0.00162095	ENSDARG00000035324	hnrnpl
	0.964713	0.00549522	ENSDARG00000035350	ins
	0.736997	0.00212503	ENSDARG00000012076	apoa1a
	0.814165	0.000550451	ENSDARG00000052840	ndufs4
	0.862332	0.00954762	ENSDARG00000052846	fsta
	-1.32695	0.000343486	ENSDARG00000059789	parp8
	0.883032	0.000812636	ENSDARG00000052851	golph3
	0.661913	0.00584597	ENSDARG00000002369	si:ch211-202a12.4
	1.15773	2.88136e-06	ENSDARG00000006939	tbx16l
	0.993872	2.09563e-08	ENSDARG00000053021	grsf1
	-0.861533	0.00432674	ENSDARG00000009169	mob1ba
	-0.786683	0.0041031	ENSDARG00000003808	aqp3a
	0.852124	5.62072e-05	ENSDARG00000018494	smn1
	0.691449	0.000117899	ENSDARG00000007836	ctsla
	-1.24277	0.00998267	ENSDARG00000067795	ifngr2
	0.787455	0.0004512	ENSDARG00000104537	cox7c
	-0.938295	0.000554488	ENSDARG00000095715
	-1.53225	3.37887e-06	ENSDARG00000052690	arrdc3a
	-1.95527	3.14297e-06	ENSDARG00000094128
	0.970103	5.95e-07	ENSDARG00000059711	nol6
	0.645005	0.000550531	ENSDARG00000104111	mrps30
	-0.717954	0.00028356	ENSDARG00000099139	fbxw5
	0.655965	0.00386062	ENSDARG00000051923	ccnb1
	-0.674492	0.00605139	ENSDARG00000038524	pik3r1
	-1.54558	0.00336715	ENSDARG00000005372	camk4
	0.913587	0.00115332	ENSDARG00000052437	mia
	-0.944658	0.00981569	ENSDARG00000095750	fdxacb1
	-0.980871	0.00945035	ENSDARG00000059606	ccdc84
	0.721102	0.000366483	ENSDARG00000003235	nup88
	0.841994	0.000323691	ENSDARG00000094097
	0.840722	6.11637e-05	ENSDARG00000018985	castor2
	0.826824	0.00362512	ENSDARG00000052247	alkbh4
	0.972306	6.54867e-05	ENSDARG00000035149	pex12
	0.830139	0.000723755	ENSDARG00000059553	sympk
	-1.34166	0.00933785	ENSDARG00000067605	napaa
	-1.13286	0.00170266	ENSDARG00000094107	si:ch73-37h15.2
	-0.981147	0.00729435	ENSDARG00000094043	si:ch73-376l24.3
	-0.955397	3.58763e-05	ENSDARG00000088492	cntrl
	-1.55311	0.00940827	ENSDARG00000097279
	-0.878273	0.00240275	ENSDARG00000092517	gpsm1a
	0.97302	1.88269e-09	ENSDARG00000009950	edf1
	0.794217	0.000880514	ENSDARG00000035129	zgc:101858
	1.4769	7.74316e-14	ENSDARG00000052148	ptgs1
	-0.84074	0.0011537	ENSDARG00000103926	inpp5e
	0.988304	1.10041e-08	ENSDARG00000103988	mymk
	-1.29652	0.000193084	ENSDARG00000018958	nrarpb
	-0.679587	0.00182732	ENSDARG00000101670	kntc1
	2.98103	3.12254e-15	ENSDARG00000014722	her1
	2.89237	1.38335e-08	ENSDARG00000017917	her7
	0.829113	0.000959717	ENSDARG00000051957	selenom
	-0.656738	0.0010148	ENSDARG00000059442	smtnb
	0.84218	0.00424292	ENSDARG00000067564	zgc:153044
	0.990584	0.000747701	ENSDARG00000016212	nup214
	0.797287	0.00619415	ENSDARG00000079639
	1.32076	5.87713e-06	ENSDARG00000028688	exosc2
	-0.956612	0.000442417	ENSDARG00000035188	rab14l
	1.16887	5.79566e-07	ENSDARG00000105286	ddx54
	1.26654	0.000140089	ENSDARG00000099908
	1.24564	5.79702e-05	ENSDARG00000102657	lman2la
	0.888146	0.000550942	ENSDARG00000098583	wbp1
	1.35228	3.79315e-05	ENSDARG00000015879	pax8
	1.00972	1.20936e-05	ENSDARG00000040912	kdelr3
	-1.48236	1.4549e-05	ENSDARG00000079544	si:ch1073-464p5.5
	0.802325	0.000171536	ENSDARG00000038027	nol12
	0.90793	0.000270072	ENSDARG00000006385	triobpb
	1.0464	0.00122582	ENSDARG00000038028	ndufa6
	1.29425	1.0728e-05	ENSDARG00000099375	poldip3
	1.60528	3.02011e-07	ENSDARG00000098934	rrp7a
	1.06695	0.000416773	ENSDARG00000044852	wbp2nl
	1.45192	1.0728e-05	ENSDARG00000074266	si:ch1073-314i13.4
	1.45882	1.15804e-06	ENSDARG00000102353	ddx47
	1.29796	7.88677e-05	ENSDARG00000101411	wbp11
	1.02403	1.21381e-05	ENSDARG00000041317	rangap1a
	1.57098	1.91745e-09	ENSDARG00000059805	slc25a38a
	0.871511	6.87226e-05	ENSDARG00000034777	txn2
	1.04641	0.0005728	ENSDARG00000015111	ddx39ab
	0.662973	0.00318705	ENSDARG00000099312	jpt1b
	0.797461	1.62115e-06	ENSDARG00000102741	sumo2b
	1.19325	2.92117e-06	ENSDARG00000098679	nup85
	1.16561	9.70542e-06	ENSDARG00000112002
	0.670842	0.00142298	ENSDARG00000099371	cygb1
	0.821157	0.00610447	ENSDARG00000039309	hook2
	0.890177	0.00239912	ENSDARG00000100508	ubn2b
	0.841879	0.00136583	ENSDARG00000116743
	0.767367	0.000186266	ENSDARG00000102822	pam16
	0.802958	0.000276531	ENSDARG00000003270	dhps
	0.740656	0.000290918	ENSDARG00000104173	tufm
	0.629091	0.00152785	ENSDARG00000102937	hspbp1
	0.813314	0.000350617	ENSDARG00000098825	farsa
	0.643935	0.002243	ENSDARG00000039338	gadd45gip1
	0.780721	0.00225919	ENSDARG00000041217	xpo6
	1.06746	0.000292696	ENSDARG00000011597	atxn2l
	-0.906292	0.00190966	ENSDARG00000011925	spns1
	1.2605	2.0984e-09	ENSDARG00000021242	mvp
	0.945943	5.84453e-05	ENSDARG00000070866	tmem11
	0.751219	0.000816758	ENSDARG00000057910	mrps34
	-1.08889	0.000936839	ENSDARG00000077737	spsb3a
	0.746494	0.000844691	ENSDARG00000057853	atp6v0ca
	0.83295	0.00115332	ENSDARG00000013307	rpl19
	0.720404	0.00109411	ENSDARG00000093569	bckdhbl
	0.642097	0.00933785	ENSDARG00000012261	eftud2
	0.628616	0.00374598	ENSDARG00000057984	eps8l1a
	1.75914	0.00191211	ENSDARG00000092120
	-1.24188	0.00744566	ENSDARG00000027461	mettl26
	-1.61161	0.000405594	ENSDARG00000013460	wfikkn2a
	1.3478	4.26291e-06	ENSDARG00000077291	rps2
	0.909771	0.00118454	ENSDARG00000036994	tbc1d16
	0.992352	9.99749e-05	ENSDARG00000089749	aqp8b
	-0.70495	0.00314271	ENSDARG00000038243	e4f1
	-0.668867	0.00992333	ENSDARG00000062216	narfl
	0.732244	0.00490141	ENSDARG00000031657	fahd1
	-1.05024	0.00156212	ENSDARG00000088560	tmem104
	0.780183	0.00168184	ENSDARG00000040526	s1pr5a
	1.15688	0.000148949	ENSDARG00000078135	mrc2
	0.83568	0.00505812	ENSDARG00000070735	rnd2
	-0.600297	0.00225777	ENSDARG00000078640	fam117aa
	-0.683225	0.00167403	ENSDARG00000026875	fam57ba
	-0.644404	0.00227826	ENSDARG00000074899	taok2a
	0.671692	0.00678883	ENSDARG00000056008	atp5mc1
	0.977161	0.000427459	ENSDARG00000056012	eve1
	-1.4254	0.00727311	ENSDARG00000097637	si:ch211-246i5.5
	0.648981	0.00549495	ENSDARG00000038141	atf4b
	1.49532	1.32565e-08	ENSDARG00000017049	adsl
	2.08533	0.00558763	ENSDARG00000038139	pdgfbb
	0.690692	3.21643e-05	ENSDARG00000007916	xpnpep3
	0.597464	0.00938853	ENSDARG00000038030	rbx1
	0.624771	0.00251029	ENSDARG00000038066	kpna2
	-1.46446	0.00401204	ENSDARG00000096978
	0.638537	0.00512311	ENSDARG00000005643	gcat
	0.84323	6.85647e-05	ENSDARG00000019507	mcm5
	1.19534	4.35024e-06	ENSDARG00000021924	hsp70.3
	-0.877276	0.00948631	ENSDARG00000055510	ypel3
	0.693882	0.000350617	ENSDARG00000074466	gdpd3a
	0.936788	1.30833e-05	ENSDARG00000010160	rps15a
	1.35097	7.2824e-06	ENSDARG00000053129	carhsp1
	-1.20318	0.00460331	ENSDARG00000077863	mettl22
	-0.667111	0.000161479	ENSDARG00000014746	rbfox1
	1.18639	4.52106e-07	ENSDARG00000021257	eif3d
	1.26045	1.66479e-06	ENSDARG00000003599	rpl3
	1.01939	6.98003e-06	ENSDARG00000015128	rpl27
	0.602868	0.00204322	ENSDARG00000005927	tbc1d17
	0.950236	6.61525e-07	ENSDARG00000074667	akt1s1
	-1.2625	0.00244551	ENSDARG00000070484	zgc:195001
	0.723978	0.00440317	ENSDARG00000038005	med25
	-0.822866	0.00646092	ENSDARG00000054645	si:ch211-51c14.1
	0.839257	0.0030749	ENSDARG00000097595
	0.969915	0.000180338	ENSDARG00000054616	cldni
	-0.804861	0.0039661	ENSDARG00000037980	elob
	0.717973	0.00058376	ENSDARG00000054438	fzd2
	-1.14542	1.56528e-05	ENSDARG00000060348	map3k3
	1.15833	0.00139627	ENSDARG00000076745	zgc:193811
	-0.975616	1.83687e-05	ENSDARG00000077545	si:dkey-16p21.7
	0.752811	0.000286739	ENSDARG00000087193	prrg2
	0.798011	2.32184e-07	ENSDARG00000059993	trpm4a
	0.975596	0.00969283	ENSDARG00000096331	si:ch73-248e21.7
	-1.22993	0.00666495	ENSDARG00000070371	kat7a
	1.23498	2.88136e-06	ENSDARG00000053457	rpl23
	0.636369	0.00199628	ENSDARG00000099195	ier2a
	-1.01152	0.00740888	ENSDARG00000037906	alkbh7
	0.655948	0.000900419	ENSDARG00000013839	aldh3b1
	0.74198	0.000723777	ENSDARG00000020679	clpp
	0.925209	0.000359186	ENSDARG00000015538	znf207a
	-0.765531	0.000444248	ENSDARG00000076847	tnrc6c1
	-2.84189	3.08969e-05	ENSDARG00000079353	si:ch211-165d12.4
	0.711629	0.0043775	ENSDARG00000016871	smarce1
	0.692556	4.77094e-05	ENSDARG00000040650	gps1
	0.897281	0.00089301	ENSDARG00000105131	cog1
	0.754087	0.000274778	ENSDARG00000101043	ppl
	-0.770354	0.00047083	ENSDARG00000103902	nde1
	-1.1528	0.00319687	ENSDARG00000059804	retreg3
	-1.23554	0.00042981	ENSDARG00000037891	mlx
	-0.796265	8.44675e-05	ENSDARG00000059768	gpatch8
	1.16631	6.82984e-06	ENSDARG00000053058	rps11
	0.727681	0.00324007	ENSDARG00000096229	si:dkey-260c8.8
	-1.2272	8.04746e-08	ENSDARG00000015184	mpp3a
	-1.57761	0.000379607	ENSDARG00000091834	si:ch211-198m17.1
	-0.633986	0.000288146	ENSDARG00000000567	znf281a
	1.38078	1.57612e-08	ENSDARG00000011665	aldoaa
	-0.791566	0.000336821	ENSDARG00000019326	prpsap2
	0.764364	0.00181133	ENSDARG00000060496	cacna1ha
	0.646822	0.00736021	ENSDARG00000037867	atp5mf
	1.15587	1.25841e-05	ENSDARG00000037870	actb2
	-0.697831	8.31617e-06	ENSDARG00000037879	lfng
	0.853647	0.00619429	ENSDARG00000090120	si:dkey-248g21.1
	-0.90143	3.60668e-05	ENSDARG00000014420	elavl3
	1.09022	1.07019e-05	ENSDARG00000043105	qtrt1
	0.780432	0.000905884	ENSDARG00000031325	tmed1a
	1.15297	1.42559e-05	ENSDARG00000102267	znf750
	0.746061	0.000271186	ENSDARG00000101914	metrnla
	1.15037	4.0332e-05	ENSDARG00000102810	samd1a
	-1.30827	0.000787527	ENSDARG00000097890	si:ch1073-100f3.2
	-1.1305	0.00431295	ENSDARG00000078222	aatka
	-1.05561	0.00155339	ENSDARG00000090871	si:dkey-210j14.4
	1.0005	0.00011244	ENSDARG00000029931	atp13a1
	1.16188	1.71326e-05	ENSDARG00000042338	lpar2a
	0.809119	0.00857642	ENSDARG00000098294	col5a3a
	0.688598	0.00280134	ENSDARG00000020265	angptl6
	1.09045	2.80829e-06	ENSDARG00000016889	eif3g
	-0.875195	0.00253995	ENSDARG00000004796	mgrn1b
	0.655178	0.00442777	ENSDARG00000089124	hbae1.3
	-1.33	0.000295046	ENSDARG00000115573
	2.94768	0.000263347	ENSDARG00000059574	fscn2a
	0.653584	0.0010574	ENSDARG00000032327	usp36
	0.860277	0.000104376	ENSDARG00000012192	cant1a
	0.989502	0.000277683	ENSDARG00000014794	uqcrc2a
	0.665984	0.00817206	ENSDARG00000088258
	0.844741	2.28981e-05	ENSDARG00000014366	luc7l3
	0.851016	9.10088e-06	ENSDARG00000099222	prpsap1
	-1.70685	7.95923e-12	ENSDARG00000116806
	0.863198	0.00124302	ENSDARG00000077732	alyref
	0.761576	0.00315289	ENSDARG00000043795	arhgdia
	0.956224	8.62473e-07	ENSDARG00000097523	si:ch73-364h19.1
	0.671634	0.0082142	ENSDARG00000036844	tsen54
	1.24003	8.47139e-05	ENSDARG00000018903	aimp2
	-0.848166	2.87391e-05	ENSDARG00000037789	pvalb1
	-1.24072	0.00103683	ENSDARG00000032836	pvalb5
	1.29666	2.83906e-08	ENSDARG00000041294	noxo1a
	1.52705	5.39714e-08	ENSDARG00000052344	tbl3
	0.806244	0.00685195	ENSDARG00000067593	sco1
	1.08266	0.00042981	ENSDARG00000097714
	1.2266	1.4549e-05	ENSDARG00000112811
	1.00307	0.00105287	ENSDARG00000115222
	0.992583	0.0015939	ENSDARG00000059582	sowahcb
	0.80157	0.00504835	ENSDARG00000026759	ldlrb
	0.692028	0.004479	ENSDARG00000096454	ap1m2
	1.09382	0.000289867	ENSDARG00000074634	keap1b
	1.25298	1.01692e-05	ENSDARG00000052190	fdx2
	1.30794	1.31135e-05	ENSDARG00000036613	tab1
	1.19323	6.69475e-06	ENSDARG00000111939	atf4a
	0.764256	0.000597464	ENSDARG00000099309	si:zfos-169g10.3
	0.855232	0.000549695	ENSDARG00000101161	orc4
	1.76524	1.25038e-17	ENSDARG00000098837	tgm5l
	0.908501	0.000112983	ENSDARG00000114425	med8
	0.73748	0.000785467	ENSDARG00000006757	klhl41b
	-0.955961	3.51857e-05	ENSDARG00000027419	gad1b
	1.09939	5.13847e-05	ENSDARG00000015126	gorasp2
	0.780619	0.00446794	ENSDARG00000102362	slc25a12
	0.785384	0.0024324	ENSDARG00000090904
	1.01752	3.71299e-05	ENSDARG00000032725	rps27a
	1.08225	8.29145e-05	ENSDARG00000006260	tuba8l4
	-1.39281	1.01692e-05	ENSDARG00000096419
	0.773348	0.00422974	ENSDARG00000058815	ihhb
	1.06864	2.88136e-06	ENSDARG00000037000	fkbp11
	1.29851	6.2513e-06	ENSDARG00000019181	rpsa
	0.641219	0.00450601	ENSDARG00000096428	si:dkey-217d24.6
	0.596248	0.00277386	ENSDARG00000003287	wdr12
	0.757596	3.27771e-06	ENSDARG00000104353	nop58
	0.65934	0.00199908	ENSDARG00000074248	tmem237b
	0.617333	0.00135698	ENSDARG00000006040	cyp20a1
	-0.990732	0.00366687	ENSDARG00000062744	scn1lab
	1.02163	0.000367359	ENSDARG00000009447	atp5mc3b
	-2.13905	0.00340897	ENSDARG00000096375	ENSDARG00000096375
	0.774201	0.00217444	ENSDARG00000077073	tanc1a
	0.585982	0.00300811	ENSDARG00000045331	pkp4
	1.05497	7.00398e-06	ENSDARG00000057633	cxcr4a
	-0.789196	0.00645435	ENSDARG00000062323	adam23a
	0.814878	0.00128383	ENSDARG00000044521	eef1b2
	1.16613	0.000992143	ENSDARG00000024006	rprmb
	-0.992314	0.00864942	ENSDARG00000071013	arl6ip6
	0.700682	0.00194319	ENSDARG00000044511	etv5b
	-0.740941	1.3827e-06	ENSDARG00000095896	pou3f3b
	0.716272	0.0051234	ENSDARG00000096905	si:ch73-23l24.1
	-1.34874	0.00663912	ENSDARG00000103313	rhot1b
	-0.687572	0.00981376	ENSDARG00000070122	stk11ip
	-0.954452	0.000866598	ENSDARG00000115657	prkcaa
	-0.841842	0.00713193	ENSDARG00000008772	cacng1a
	-0.661936	0.00413742	ENSDARG00000052377	psmd12
	-0.854433	0.00455907	ENSDARG00000039162	rhebl1
	-1.03217	0.0080732	ENSDARG00000014727	acox1
	0.646627	0.00162514	ENSDARG00000100003	glulb
	-0.716487	0.000705148	ENSDARG00000056862	cep63
	0.927596	1.899e-05	ENSDARG00000015862	rpl5b
	0.68043	0.00180318	ENSDARG00000013561	pgm1
	-0.744878	0.00547078	ENSDARG00000020279	efcab7
	1.12384	2.40926e-08	ENSDARG00000021032	foxd3
	-1.02913	0.0038094	ENSDARG00000044365	angptl3
	0.853631	1.84471e-05	ENSDARG00000039208	nasp
	0.751715	0.00197937	ENSDARG00000052030	akr1a1b
	1.21621	2.18572e-05	ENSDARG00000039213	prpf38a
	0.726151	0.00220338	ENSDARG00000039217	orc1
	-1.15244	7.85469e-06	ENSDARG00000070074	lrp8
	-0.635364	0.00452123	ENSDARG00000041072	mier1a
	0.670534	0.00234059	ENSDARG00000074242	serbp1a
	-1.37289	0.000929248	ENSDARG00000078725	nos1apa
	-0.930877	0.00154185	ENSDARG00000021607	negr1
	-1.20151	0.000225734	ENSDARG00000044332	zranb2
	-1.27603	0.00211665	ENSDARG00000091465	si:dkey-66a8.7
	-0.638407	0.00442148	ENSDARG00000077442	tubgcp5
	0.923781	4.40907e-05	ENSDARG00000055912	nipa2
	0.890913	9.21487e-06	ENSDARG00000010194	eif4bb
	1.41479	5.56708e-09	ENSDARG00000017624	krt4
	-0.756926	0.00475899	ENSDARG00000060797	pfkmb
	0.949883	0.000234959	ENSDARG00000008494	myl6
	-1.13452	0.00464195	ENSDARG00000014655	itpr1a
	0.597239	0.00108704	ENSDARG00000021669	sec61a1
	0.605637	0.00998348	ENSDARG00000021720	col7a1
	-0.831526	0.000729203	ENSDARG00000009208	prkcda
	0.727914	0.00127891	ENSDARG00000026655	tspo
	-1.73009	0.00643863	ENSDARG00000078688	frs3
	0.78968	2.01712e-07	ENSDARG00000074002	slc6a11a
	0.653814	0.000953864	ENSDARG00000015422	ppil1
	0.62204	0.00864916	ENSDARG00000013750	eno1b
	-1.11441	0.00085363	ENSDARG00000001882	kbtbd12
	-0.593311	0.00284982	ENSDARG00000054063	arpc4
	0.745475	0.00580847	ENSDARG00000060413	si:ch211-157b11.8
	-1.2357	0.000131586	ENSDARG00000053992	sfi1
	-0.985327	0.00765122	ENSDARG00000003961	parp3
	1.09685	0.000193101	ENSDARG00000006207	gpx1b
	-0.653729	0.00360241	ENSDARG00000053459	rybpb
	-1.08664	9.72792e-05	ENSDARG00000020893	slc25a55a
	0.88121	0.00014072	ENSDARG00000101406	rplp2
	1.2829	1.48629e-05	ENSDARG00000030408	rps26l
	0.631572	0.00596156	ENSDARG00000012871	npepl1
	0.718519	0.00342122	ENSDARG00000038075	cyc1
	0.969642	6.73742e-08	ENSDARG00000077473	mych
	1.02839	1.41367e-05	ENSDARG00000052073	blcap
	0.595405	0.00628033	ENSDARG00000038577	cox6c
	0.638883	0.00695154	ENSDARG00000030335	zc3h10
	-1.00131	0.00187542	ENSDARG00000091061	slc38a3b
	-0.621842	8.51978e-05	ENSDARG00000098280	rbm5
	0.696303	0.000422546	ENSDARG00000103308	mst1
	1.32605	5.57619e-06	ENSDARG00000034897	rps10
	0.918885	0.000620252	ENSDARG00000009871	snrpc
	0.73324	6.87525e-05	ENSDARG00000052705	pkp1b
	0.766435	0.00118603	ENSDARG00000059853	manbal
	0.916717	1.95889e-05	ENSDARG00000104495	pltp
	0.882682	0.000142078	ENSDARG00000016345	ncoa5
	2.61107	1.51255e-13	ENSDARG00000103277	cyp24a1
	0.589389	0.000427284	ENSDARG00000091831	ddx27
	1.35563	4.80107e-06	ENSDARG00000011125	snrpb
	1.05071	5.63631e-08	ENSDARG00000059824	soat2
	1.2137	7.28267e-06	ENSDARG00000034396	mars
	0.708309	0.00736656	ENSDARG00000005774	ddx3xb
	0.816406	0.00576941	ENSDARG00000059794	kdm6al
	1.39854	5.9496e-07	ENSDARG00000045019	aamp
	1.09525	0.000105123	ENSDARG00000021882	fbxl3b
	1.1897	1.13643e-11	ENSDARG00000101024	nufip1
	0.750859	0.00772996	ENSDARG00000033579	mtrf1
	0.62108	0.00825438	ENSDARG00000012485	aurka
	1.09909	2.88259e-05	ENSDARG00000040045	cldn1
	1.01871	0.000148552	ENSDARG00000100031
	1.25822	7.11903e-07	ENSDARG00000038667	fggy
	1.58214	4.47473e-11	ENSDARG00000008333	znfl2a
	0.936198	0.00279297	ENSDARG00000077839	dhx30
	1.68766	3.59464e-07	ENSDARG00000097391	si:dkey-33c14.7
	0.805655	0.00761461	ENSDARG00000005218	wrnip1
	1.26627	1.45212e-06	ENSDARG00000076509	polr2d
	0.795959	0.00136565	ENSDARG00000089705	abcf3
	-0.80067	0.00741505	ENSDARG00000059125	prkacbb
	0.927129	0.000468702	ENSDARG00000103432	exosc4
	1.10761	3.25312e-05	ENSDARG00000042245	myl13
	0.621451	0.000791489	ENSDARG00000019541	gpt2l
	0.722504	0.00246408	ENSDARG00000063375	pter
	0.925445	3.63759e-06	ENSDARG00000103589	gata6
	-0.867729	0.00277124	ENSDARG00000101766	ptmab
	0.794397	0.00420877	ENSDARG00000070284	sft2d3
	-0.734811	0.00196752	ENSDARG00000001447	mier1b
	-0.620754	0.00810727	ENSDARG00000114516
	-1.08985	0.00967608	ENSDARG00000099642	dcun1d1
	-1.13688	0.000286739	ENSDARG00000039272	pls1
	0.614546	0.00243327	ENSDARG00000075007	chst2a
	0.614142	0.00549118	ENSDARG00000058354	selenot1a
	0.713621	2.59116e-05	ENSDARG00000009534	wls
	0.724702	0.000785467	ENSDARG00000062916	mrpl37
	-1.76911	0.00089301	ENSDARG00000094331
	-1.48162	0.000280726	ENSDARG00000057743	si:dkey-10f21.4
	0.646683	0.00446949	ENSDARG00000019526	agfg1b
	-0.891543	0.00167403	ENSDARG00000100494	pbx1a
	0.782218	0.000266609	ENSDARG00000075487	si:ch211-267e7.3
	0.796045	1.02794e-05	ENSDARG00000042671	odr4
	0.701581	0.00249134	ENSDARG00000103578	gtf2b
	-1.09689	0.00259716	ENSDARG00000031343	rab6bb
	-0.654497	0.00995465	ENSDARG00000011373	mknk2a
	-0.70943	0.00885453	ENSDARG00000006862	kifap3b
	1.21641	0.000202092	ENSDARG00000017494	tgfbr1a
	0.753643	0.000346384	ENSDARG00000061848	col15a1b
	-1.04917	0.00344545	ENSDARG00000079782	myh7l
	1.68526	1.66151e-05	ENSDARG00000038955	pimr68
	-1.32283	0.000248252	ENSDARG00000091306	kcnn1a
	0.919633	0.000249998	ENSDARG00000035860	rps28
	0.690232	7.88677e-05	ENSDARG00000011934	gyg1a
	-0.632448	0.00114081	ENSDARG00000061205	stag1a
	1.53242	0.00364388	ENSDARG00000020427	nceh1a
	-0.68716	0.00120345	ENSDARG00000077722	ppp2r3a
	2.09062	0.000768924	ENSDARG00000092267
	0.660402	0.000699262	ENSDARG00000038905	hectd3
	1.04713	1.42559e-05	ENSDARG00000055996	rps8a
	-1.34401	0.000476459	ENSDARG00000092673
	-1.39252	0.000836656	ENSDARG00000086737	tmem68
	1.02365	0.00196916	ENSDARG00000087782	rnf152
	0.743049	0.00163757	ENSDARG00000007320	rpl7
	0.790271	0.00205715	ENSDARG00000012369	rdh10b
	-1.3346	0.00566367	ENSDARG00000044923	ube2w
	0.780082	0.00287271	ENSDARG00000061196	emilin2a
	-0.823402	0.00107797	ENSDARG00000027740	adcyap1b
	-1.00024	0.000350617	ENSDARG00000078535	lrrcc1
	0.761345	0.00224539	ENSDARG00000007241	mycb
	0.947167	0.00064332	ENSDARG00000038787	tmub1
	0.69081	0.00142954	ENSDARG00000032175	puf60a
	-1.15522	0.000369692	ENSDARG00000055192	zgc:136930
	0.934577	4.9993e-07	ENSDARG00000038792	klf17
	-0.587358	0.00144658	ENSDARG00000038754	plk3
	-0.815585	0.00184621	ENSDARG00000012591	pdcd10b
	0.838308	0.00164328	ENSDARG00000013576	gadd45bb
	0.662389	0.00357673	ENSDARG00000004173	copa
	1.1753	7.62763e-05	ENSDARG00000038700	gpr160
	-0.643092	0.00818014	ENSDARG00000038716	casq1a
	1.12777	0.000103325	ENSDARG00000053792	si:rp71-1g18.1
	0.774767	0.00186293	ENSDARG00000054292	si:ch211-14a17.11
	0.782729	0.00335112	ENSDARG00000079605	prmt5
	1.61808	1.0459e-06	ENSDARG00000014209	odf3l2a
	0.645968	0.00140941	ENSDARG00000068143	slc39a6
	1.24744	9.7367e-15	ENSDARG00000018961	gtpbp4
	0.978361	8.98414e-07	ENSDARG00000001721	oc90
	-0.853927	0.00532807	ENSDARG00000022689	itgb1b.2
	1.16552	0.000379511	ENSDARG00000038609	mpz
	0.992605	0.00212657	ENSDARG00000079124	si:dkeyp-94h10.5
	-1.42325	0.000729203	ENSDARG00000097253	yeats2
	-0.677373	0.00421384	ENSDARG00000025855	camk2n1a
	1.27949	9.75103e-12	ENSDARG00000086647	chrng
	2.12618	0.000713375	ENSDARG00000101040	ccl20a.3
	0.712634	0.00504974	ENSDARG00000091433	abhd17aa
	-1.61789	0.000495327	ENSDARG00000017780	rorcb
	0.69597	0.000281938	ENSDARG00000067958	sh3gl1a
	0.676023	0.00193826	ENSDARG00000059866	cactin
	-1.39125	0.00724667	ENSDARG00000105201	adcyap1r1a
	0.939532	1.23843e-05	ENSDARG00000100260	them6
	-4.90268	0.00243216	ENSDARG00000102129	crygn1
	0.85997	0.00184697	ENSDARG00000067832	tle2c
	5.41629	0.000648539	ENSDARG00000025372	admp
	6.22217	4.89671e-05	ENSDARG00000039070	im:7138239
	0.727775	0.00222223	ENSDARG00000069056	ranbp3b
	0.715549	0.00128489	ENSDARG00000089428	rab12
	0.961917	0.000345278	ENSDARG00000013044	ndufv2
	-0.925969	0.000782933	ENSDARG00000052419	ankrd12
	-0.817871	0.00838767	ENSDARG00000096249	ap1m1
	-1.40932	3.17548e-05	ENSDARG00000067848	nmrk2
	1.35538	5.6938e-10	ENSDARG00000076904	loxl5b
	-1.57697	0.000102113	ENSDARG00000097617	si:ch211-178n15.1
	0.965005	0.000121422	ENSDARG00000041435	uba52
	0.987948	4.1911e-05	ENSDARG00000076836	gpx4b
	1.36336	4.0945e-09	ENSDARG00000105208	zgc:85843
	1.3354	7.43725e-06	ENSDARG00000100371	eef2b
	1.32996	1.51707e-06	ENSDARG00000021107	sf3a2
	1.57631	3.94635e-07	ENSDARG00000027547	zgc:92789
	1.37338	8.63409e-08	ENSDARG00000078442
	0.880142	0.000363061	ENSDARG00000115862	vapal
	0.934666	9.41542e-07	ENSDARG00000019917	epb41l3b
	0.937513	0.00152132	ENSDARG00000067817
	-0.653803	0.00840716	ENSDARG00000110940	ptprsa
	1.36999	4.70854e-05	ENSDARG00000067966	fem1a
	1.37985	6.48184e-07	ENSDARG00000090544
	1.00092	0.000397173	ENSDARG00000042056	mau2
	0.834146	0.00204005	ENSDARG00000075936	sugp1
	0.666781	0.00663749	ENSDARG00000046074	stk11
	1.2808	2.93302e-05	ENSDARG00000099104	rpl24
	1.0215	0.000483806	ENSDARG00000102407	cep97
	0.887855	0.000710759	ENSDARG00000102097	nfkbiz
	1.10065	6.72631e-05	ENSDARG00000099640	eed
	1.26221	2.93414e-06	ENSDARG00000104071	hikeshi
	1.35883	5.61399e-06	ENSDARG00000102746	tmem39a
	1.34901	1.79875e-07	ENSDARG00000103929	ildr1a
	0.802861	6.23272e-05	ENSDARG00000100223	gpa33a
	0.989872	0.00208299	ENSDARG00000076900	prozb
	1.06612	8.8899e-06	ENSDARG00000013802	pcid2
	1.26549	1.30128e-06	ENSDARG00000016304	tfdp1b
	0.963563	0.000456412	ENSDARG00000007804	gas6
	1.08607	4.26412e-05	ENSDARG00000068261	pros1
	1.43055	1.27796e-08	ENSDARG00000041575	trmt10c
	0.772707	0.00151962	ENSDARG00000075325	mrpl16
	1.21975	2.23023e-05	ENSDARG00000041570	mrpl39
	2.10319	2.77327e-15	ENSDARG00000058996	jam2a
	0.934148	0.000104734	ENSDARG00000101089	gart
	0.764355	0.00136583	ENSDARG00000115421	n6amt1
	0.738521	0.000499836	ENSDARG00000002791	atp1a1a.1
	-0.973165	0.000922995	ENSDARG00000018460	mbnl2
	0.8148	0.00114227	ENSDARG00000040245	kpnb3
	1.3482	0.000757942	ENSDARG00000104805
	1.32454	8.12362e-07	ENSDARG00000031164	tuba8l2
	1.65225	3.39635e-14	ENSDARG00000006526	fn1b
	0.827513	0.000177555	ENSDARG00000013741	lancl1
	-0.865639	0.0040072	ENSDARG00000100166	si:dkeyp-9d4.3
	0.659871	0.00212117	ENSDARG00000063003	alkbh5
	0.760649	0.00511341	ENSDARG00000037652	zgc:56409
	0.988067	1.54931e-05	ENSDARG00000096594	lratb.1
	0.930682	4.14043e-05	ENSDARG00000077533	eif3f
	-1.16341	0.000802069	ENSDARG00000030563	zgc:77880
	-0.939054	0.004479	ENSDARG00000074379	knstrn
	-1.47733	0.000183502	ENSDARG00000089930	iqce
	-1.23069	0.000581359	ENSDARG00000070449	tspan5b
	1.8416	3.77845e-06	ENSDARG00000091609	spink4
	-0.838899	2.89941e-05	ENSDARG00000018997	cplx2l
	0.642771	0.00918786	ENSDARG00000099729	pcdh10a
	-1.12581	0.00112709	ENSDARG00000057114	hpf1
	0.872727	0.000442876	ENSDARG00000070431	fip1l1b
	-0.888038	0.000236561	ENSDARG00000003398	rbpja
	0.734246	0.00146532	ENSDARG00000078854	tusc3
	-0.766254	0.00134811	ENSDARG00000055874	cpe
	0.718733	0.00299502	ENSDARG00000037410	med28
	1.20756	7.73275e-05	ENSDARG00000037383	pax5
	0.928128	0.000496675	ENSDARG00000037378	qdprb1
	1.11779	0.0001363	ENSDARG00000035692	rps3a
	1.08395	1.16508e-05	ENSDARG00000088202	sh3d19
	0.882585	0.000122007	ENSDARG00000006427	fabp2
	-1.54312	4.68448e-05	ENSDARG00000054031	mxd4
	-1.23716	0.00795587	ENSDARG00000009685	ppa2
	-0.899725	0.000190835	ENSDARG00000014790	g3bp2
	-0.725324	0.0041031	ENSDARG00000096554	si:dkey-25o16.4
	-1.23308	0.000835721	ENSDARG00000089138	si:ch1073-440b2.1
	-1.67018	0.000707755	ENSDARG00000089334	ednrba
	-1.1253	0.000380735	ENSDARG00000078546	cars2
	-1.23171	3.4305e-05	ENSDARG00000058231	nt5c2b
	-0.7894	0.00297367	ENSDARG00000002190	chmp2bb
	1.09469	0.000281938	ENSDARG00000003701	cldng
	-0.997128	0.000631267	ENSDARG00000012763	arl13b
	-1.50359	0.00348496	ENSDARG00000032056	arl6
	0.630964	0.00649362	ENSDARG00000092693	tpt1
	0.757119	0.00464195	ENSDARG00000074677	frem3
	0.785071	0.000136088	ENSDARG00000027199	smad1
	-1.30436	3.12113e-07	ENSDARG00000076171	znf827
	-0.703655	0.000102523	ENSDARG00000034093	dclk2a
	-1.79955	8.80287e-05	ENSDARG00000074989	sparcl1
	-1.12001	0.00653908	ENSDARG00000011066	glra3
	-0.725585	0.00284727	ENSDARG00000004621	gpm6ab
	0.689933	0.00408162	ENSDARG00000036990	dctd
	1.10035	1.07019e-05	ENSDARG00000103145	cdk2ap2
	-1.01235	0.00281596	ENSDARG00000075639	si:ch211-89o9.6
	-0.957879	0.000175807	ENSDARG00000078016	dtx4
	0.860871	0.000550531	ENSDARG00000052712	suclg1
	0.763251	4.5328e-05	ENSDARG00000069116	timm10
	-1.50092	2.80188e-06	ENSDARG00000014803	cryba1l2
	-0.970137	0.000190656	ENSDARG00000007786	tmx2b
	1.28848	7.61207e-06	ENSDARG00000019778	rps6
	0.911016	0.00161627	ENSDARG00000051965	btr01
	0.588158	0.00781365	ENSDARG00000006225	ddx39aa
	0.707269	0.00168184	ENSDARG00000069619	atf7ip
	-0.769202	0.000313891	ENSDARG00000030656	ENSDARG00000030656
	-1.29903	7.91838e-06	ENSDARG00000010773	pnpla6
	-0.624437	0.00328789	ENSDARG00000073848	arhgef7b
	0.783327	0.00362512	ENSDARG00000036637	arl11
	2.2827	1.33124e-05	ENSDARG00000043271	morc3b
	-1.35938	1.68612e-08	ENSDARG00000015076	gja8b
	0.77723	0.00128934	ENSDARG00000018325	taf5
	0.694686	0.00742309	ENSDARG00000096003	atp5md
	0.585818	0.00269178	ENSDARG00000052480	pdcd11
	-0.764786	0.000161659	ENSDARG00000022891	zgc:175214
	0.595757	0.00876477	ENSDARG00000079501	si:ch211-149l1.2
	0.835724	0.000631267	ENSDARG00000036494	gstcd
	0.724909	0.00248769	ENSDARG00000013667	tbck
	0.96544	0.000335829	ENSDARG00000060036	aimp1
	-1.15637	3.88165e-05	ENSDARG00000010655	ppm1k
	-2.04023	0.000247631	ENSDARG00000100792	zgc:154142
	0.81519	0.00432027	ENSDARG00000017772	mdh1aa
	1.04223	3.20138e-06	ENSDARG00000015540	psen2
	-0.961041	0.002243	ENSDARG00000100225	kif16ba
	-1.19678	0.000276531	ENSDARG00000043548	atg4da
	0.736927	0.00152294	ENSDARG00000018891	rnaseh2a
	1.10874	9.56335e-05	ENSDARG00000074378	junba
	-0.713169	0.00277194	ENSDARG00000018190	asna1
	1.24886	0.00460119	ENSDARG00000117216
	1.12696	1.01536e-06	ENSDARG00000093494	si:ch211-217k17.9
	0.881531	0.000360414	ENSDARG00000027143	aptx
	0.690481	0.00178918	ENSDARG00000004634	osbp
	0.619048	0.00438779	ENSDARG00000017423	patl1
	1.39827	0.00886148	ENSDARG00000052375	zgc:66455
	1.30481	2.00912e-06	ENSDARG00000013475	cct4
	0.613582	0.00443948	ENSDARG00000079973	pus10
	1.17387	1.56291e-10	ENSDARG00000012341	capn9
	0.693975	0.00234795	ENSDARG00000025808	taf5l
	1.02438	0.000219001	ENSDARG00000010078	nup133
	0.964808	0.000123805	ENSDARG00000036371	acta1a
	-0.665023	2.0708e-05	ENSDARG00000010791	dla
	0.814107	0.000687282	ENSDARG00000098852	smdt1b
	1.53401	3.18929e-08	ENSDARG00000059841	exosc1
	-1.39904	0.00782638	ENSDARG00000069264	si:ch211-196h16.5
	-1.59447	0.0043473	ENSDARG00000036295	golga7ba
	-1.3757	3.29758e-06	ENSDARG00000059826	crtac1a
	0.922596	2.77899e-05	ENSDARG00000026489	khsrp
	0.716965	0.00443083	ENSDARG00000024681	pane1
	1.18319	0.000143177	ENSDARG00000068255	nanos3
	-1.58437	0.00170266	ENSDARG00000096577	adgre9
	0.678017	0.0030924	ENSDARG00000043431	b3gntl1
	-0.912502	0.000836849	ENSDARG00000105295
	0.786781	4.70262e-05	ENSDARG00000017255	tmed1b
	1.25672	1.06172e-06	ENSDARG00000100788	trip10b
	1.08607	3.54488e-05	ENSDARG00000086539
	1.34372	9.42603e-07	ENSDARG00000100264	thumpd1
	0.831486	0.00635645	ENSDARG00000099301	cdc37
	0.974202	0.00126373	ENSDARG00000103099	zgc:153247
	1.12927	2.34482e-06	ENSDARG00000101915	pin1
	-0.932919	0.00388594	ENSDARG00000090557	si:ch1073-110a20.7
	1.052	7.99742e-07	ENSDARG00000042561	lpar2b
	0.767313	0.00312467	ENSDARG00000099635	akap8l
	1.80242	2.77327e-15	ENSDARG00000100739
	1.42054	0.0089126	ENSDARG00000117484
	1.60447	2.49151e-08	ENSDARG00000100190	si:ch211-188p14.4
	1.1966	0.00453704	ENSDARG00000117258
	1.44435	0.000142757	ENSDARG00000117555
	1.42223	4.77094e-05	ENSDARG00000101364	wfikkn1
	0.812888	0.00908236	ENSDARG00000101696	zgc:158316
	1.24398	1.18293e-06	ENSDARG00000078042	il10rb
	1.06979	0.00319384	ENSDARG00000100150
	1.33323	8.42222e-09	ENSDARG00000103337	rrp1
	0.767336	0.00375121	ENSDARG00000114245	zgc:158619
	1.31509	1.96764e-05	ENSDARG00000102274	aaas
	0.723694	0.00196846	ENSDARG00000099039	pcbp2
	1.24345	2.94745e-05	ENSDARG00000098235	actr5
	1.04806	0.00665129	ENSDARG00000099980	bpifcl
	0.935391	0.00169757	ENSDARG00000075709	ndufb3
	0.762521	0.00165601	ENSDARG00000040990	usp37
	1.3477	3.68378e-12	ENSDARG00000075641	steap3
	1.02269	0.000798669	ENSDARG00000101366	gpr1
	-1.05857	0.00982866	ENSDARG00000094004
	-0.991921	0.00390967	ENSDARG00000096896
	0.883707	0.00105287	ENSDARG00000042821	agps
	-1.40906	0.00773246	ENSDARG00000097886
	0.785156	0.00215334	ENSDARG00000099374	sp9
	1.02527	0.000164436	ENSDARG00000077620	cdca7a
	0.66742	0.000976105	ENSDARG00000042282	itga6a
	-0.646299	0.00449527	ENSDARG00000039335	st6gal2a
	-0.667096	0.00192737	ENSDARG00000040374	tmem182a
	-0.69448	0.00125966	ENSDARG00000063330	mgat4a
	0.805169	0.00477645	ENSDARG00000058656	desma
	0.852112	0.000485836	ENSDARG00000070155	tuba8l3
	1.11344	0.00357319	ENSDARG00000092057	si:dkey-90l23.1
	0.814385	0.00044599	ENSDARG00000015325	u2af1
	0.956575	1.25752e-05	ENSDARG00000070043	dars
	-0.845059	0.000468702	ENSDARG00000041925	cryba2b
	0.846059	6.28776e-06	ENSDARG00000012215	umps
	0.989983	0.000187787	ENSDARG00000061664	zgc:162707
	0.756935	0.000256465	ENSDARG00000002168	tra2b
	-0.840539	0.0089255	ENSDARG00000020057	bmpr2b
	0.767767	0.000270072	ENSDARG00000019815	fn1a
	-0.647953	0.00185194	ENSDARG00000024694	myo1b
	1.11919	4.54619e-05	ENSDARG00000092033	si:dkey-239h2.3
	0.931452	0.000423175	ENSDARG00000090389	ndufv3
	0.597487	0.00410688	ENSDARG00000069934	parp4
	0.685579	3.84836e-06	ENSDARG00000011079	wdr3
	0.82194	0.00118706	ENSDARG00000010281	xpo4
	0.727529	0.00754139	ENSDARG00000040584	eef1akmt1
	-0.967684	0.00300603	ENSDARG00000057460	crygm2d13
	-1.09019	0.000605597	ENSDARG00000073750	crygm2d18
	0.868913	0.0041031	ENSDARG00000018627	arl5a
	-0.659781	0.00257867	ENSDARG00000005870	mmadhc
	-1.03287	0.00899078	ENSDARG00000077643	lypd6b
	-0.697816	0.000209259	ENSDARG00000036685	ccnt2a
	1.20433	0.000195144	ENSDARG00000057108	serpine3
	0.862645	0.000304861	ENSDARG00000024846	cops8
	1.30172	4.08318e-06	ENSDARG00000027611	cavin2a
	-1.27778	0.00312467	ENSDARG00000078778	lrch1
	0.71165	0.000882105	ENSDARG00000019496	esd
	-0.623547	0.00316395	ENSDARG00000011188	acvr2aa
	-1.4789	9.35834e-09	ENSDARG00000019223	arglu1a
	0.821332	0.00710203	ENSDARG00000069301	tmem177
	1.13356	4.50047e-06	ENSDARG00000077403	col8a1a
	1.20485	1.21361e-05	ENSDARG00000003641	tfg
	1.004	2.64615e-06	ENSDARG00000010318	srpx
	1.87835	4.81642e-09	ENSDARG00000056561	asb11
	0.599077	0.00535866	ENSDARG00000056473	chaf1b
	-0.740143	0.00551024	ENSDARG00000056679	morc3a
	0.732288	0.000396472	ENSDARG00000056160	hspd1
	0.817737	0.000647849	ENSDARG00000056167	hspe1
	-1.55816	2.18638e-05	ENSDARG00000025495	nhlh2
	0.716142	0.0030749	ENSDARG00000001788	atp5po
	1.17881	1.26109e-05	ENSDARG00000014867	rpl8
	0.656688	8.11273e-05	ENSDARG00000059809	caska
	-0.921869	0.00212117	ENSDARG00000074225	si:ch211-269e2.1
	0.898773	2.18974e-05	ENSDARG00000069289	gabpa
	-0.971817	0.00577366	ENSDARG00000091342	adcy5
	-0.781204	0.00853286	ENSDARG00000061373	znf142
	-1.05492	0.00170657	ENSDARG00000055106	znf148
	0.717394	0.000350725	ENSDARG00000000476	pms1
	-0.701115	0.000779623	ENSDARG00000000241	slc40a1
	0.854923	3.14297e-06	ENSDARG00000040730	wdr75
	0.921432	7.73275e-05	ENSDARG00000054583	mfsd6b
	0.64868	0.00446867	ENSDARG00000014008	cwc22
	1.04617	5.2014e-05	ENSDARG00000012244	ube2e3
	-2.04323	1.16508e-05	ENSDARG00000095965
	0.741284	0.000419927	ENSDARG00000041339	zgc:92380
	0.788488	0.000610207	ENSDARG00000001873	phgdh
	1.09447	0.000765428	ENSDARG00000017882	rdh1
	0.747432	0.00304991	ENSDARG00000019260	dhrs9
	1.71934	2.85534e-10	ENSDARG00000011573	abcb11a
	-1.03183	0.00805003	ENSDARG00000091090	xirp2b
	0.912877	3.83816e-07	ENSDARG00000102829	cobll1b
	0.592283	0.00307594	ENSDARG00000102265	smarcal1
	1.7098	2.80829e-06	ENSDARG00000006467	pcdh8
	0.842403	0.00113383	ENSDARG00000100133	cnmd
	0.601738	0.00700576	ENSDARG00000045958	egfl6
	-0.617759	0.00392167	ENSDARG00000001676	gpm6bb
	0.634835	0.00885453	ENSDARG00000067596	fancb
	0.789997	0.0020311	ENSDARG00000034572	gpr143
	1.19459	1.16508e-05	ENSDARG00000053365	rpl31
	1.03095	0.000793187	ENSDARG00000068596	cnot11
	0.742446	0.00371122	ENSDARG00000023188	lcp1
	0.958663	0.00406065	ENSDARG00000098079	rab3gap1
	1.33453	1.84471e-05	ENSDARG00000091138	actr3
	1.24958	3.58141e-05	ENSDARG00000100597	ubxn4
	1.2452	0.000648539	ENSDARG00000110572
	1.27874	2.14704e-05	ENSDARG00000104848	cdkal1
	0.903565	0.000870655	ENSDARG00000098834	sox4b
	0.741034	0.00834998	ENSDARG00000063407
	0.648818	0.00427766	ENSDARG00000058992	cers2b
	0.617695	0.00310933	ENSDARG00000101602	preb
	0.965398	0.000189274	ENSDARG00000088764	lyplal1
	0.748652	0.00664666	ENSDARG00000058943	cdcp1a
	0.723741	0.00178918	ENSDARG00000041428	yrdc
	-0.858981	0.00795228	ENSDARG00000103542	vegfaa
	1.08111	1.07516e-08	ENSDARG00000004964	cyp4t8
	-0.698479	0.00829254	ENSDARG00000010130	smpdl3b
	1.07785	1.16508e-05	ENSDARG00000026178	ube3d
	0.780266	0.00945035	ENSDARG00000014676	bckdhb
	0.913271	9.73578e-05	ENSDARG00000041400	ndufa3
	-0.746234	0.000748494	ENSDARG00000041304	trak1a
	0.713455	0.0045084	ENSDARG00000014571	ctnnb1
	0.935509	0.000287816	ENSDARG00000041314	ndufb9
	0.802905	0.0016084	ENSDARG00000041237	med18
	-1.33927	0.00625021	ENSDARG00000044605	stx12l
	-0.827608	0.0010923	ENSDARG00000024642	pip5k1ab
	-1.20226	0.000495754	ENSDARG00000070688	ncalda
	0.703373	1.28589e-05	ENSDARG00000101892	ino80e
	0.601053	0.00914474	ENSDARG00000078929	abhd16a
	-0.884106	0.000493955	ENSDARG00000002758	dedd1
	-1.13718	5.67302e-06	ENSDARG00000019658	pou2f2a
	0.809836	0.00446889	ENSDARG00000087074	znf574
	0.623832	0.00379631	ENSDARG00000057879	p3h3
	1.35862	0.000104914	ENSDARG00000070656	si:ch211-69g19.2
	-1.63725	9.84734e-11	ENSDARG00000076805	leng8
	0.606278	0.00295169	ENSDARG00000074829	rasip1
	0.777516	9.644e-05	ENSDARG00000040944	ntd5
	-1.40835	0.00362899	ENSDARG00000014825	si:dkeyp-69b9.6
	0.697293	0.000622269	ENSDARG00000004806	grwd1
	0.7391	0.00130524	ENSDARG00000069545	atg12
	0.816398	0.000489376	ENSDARG00000078500	dap3
	0.674017	0.00159656	ENSDARG00000057562	polr3c
	0.671303	0.00012856	ENSDARG00000005762	col14a1a
	0.65533	0.00337313	ENSDARG00000056903	mrpl13
	-0.860151	0.000589498	ENSDARG00000076829	ankib1b
	-0.995027	0.000757942	ENSDARG00000038424	c4b
	1.23608	2.13509e-06	ENSDARG00000029533	rpl18
	0.733625	0.00513008	ENSDARG00000043457	gapdh
	0.649663	0.0086199	ENSDARG00000075733	zyx
	-0.732357	0.00025472	ENSDARG00000004211	ccdc106a
	-1.67515	0.00131588	ENSDARG00000061621	them4
	0.774469	1.01692e-05	ENSDARG00000021787	abcb5
	-0.750891	0.00693319	ENSDARG00000007009	hoxa11b
	-1.61796	0.000648539	ENSDARG00000092158	cbx3b
	0.996065	1.23792e-05	ENSDARG00000022788	cops7a
	-1.39692	0.00476288	ENSDARG00000080675	si:dkey-71b5.7
	0.681638	0.00410799	ENSDARG00000055514	icn2
	1.04633	1.62433e-05	ENSDARG00000055475	rps27.2
	0.600002	0.00158136	ENSDARG00000040295	apoeb
	1.21668	5.57746e-06	ENSDARG00000030602	rps19
	0.769738	0.000405178	ENSDARG00000079175	si:ch211-79k12.1
	-0.88072	0.00945035	ENSDARG00000042989	si:dkeyp-84f3.5
	-0.740389	0.00212338	ENSDARG00000097819	znf576.1
	-0.608919	0.0051234	ENSDARG00000060948	dync1i1
	-0.870818	0.0034563	ENSDARG00000060862	atxn1b
	-1.52128	0.000465047	ENSDARG00000086892	erfl1
	0.595981	0.00207559	ENSDARG00000011245	esrp1
	0.797355	0.00386062	ENSDARG00000075824	virma
	0.893449	0.000184238	ENSDARG00000073918	rnf41l
	-1.00693	0.00550256	ENSDARG00000092407	zmp:0000001316
	0.774675	4.66194e-05	ENSDARG00000070399	alg2
	1.20532	6.58801e-08	ENSDARG00000076568	sec61b
	1.03032	7.03797e-05	ENSDARG00000055885	tex10
	0.743379	0.00672627	ENSDARG00000040350	rpp38
	0.816626	0.00587902	ENSDARG00000070428	si:dkey-222b8.1
	-1.48299	1.51173e-05	ENSDARG00000095906
	-1.06979	0.00283213	ENSDARG00000102266	isg20l2
	0.697101	0.000379088	ENSDARG00000040251	ctsk
	0.859687	2.87391e-05	ENSDARG00000074656	ctss2.1
	-0.664157	0.00660641	ENSDARG00000040253	onecutl
	-1.08375	0.00255001	ENSDARG00000054789	lysmd1
	0.801284	0.00128934	ENSDARG00000016173	cct3
	0.715653	0.000364573	ENSDARG00000002082	csnk2a1
	1.38436	1.15285e-06	ENSDARG00000011405	rps9
	-0.98239	5.8145e-05	ENSDARG00000029114	si:dkey-40m6.8
	-0.610278	0.00330415	ENSDARG00000059983	zufsp
	0.779071	0.00446949	ENSDARG00000074691	mms22l
	-1.36304	1.30516e-05	ENSDARG00000076262	pou3f2b
	-1.03564	1.08936e-05	ENSDARG00000009823	pou3f1
	-1.18887	0.000161829	ENSDARG00000033655	stmn1b
	0.967105	3.03282e-05	ENSDARG00000024717	selenbp1
	0.911197	0.000445162	ENSDARG00000040118	zgc:113232
	0.763934	0.00370363	ENSDARG00000090697	eif3ea
	1.4063	3.18026e-11	ENSDARG00000040027	osbpl10b
	0.662856	0.00780727	ENSDARG00000053652	ndufaf6
	-0.947048	0.000647646	ENSDARG00000098529	ccne2
	-0.937473	0.00362899	ENSDARG00000070108	dek
	-0.690388	0.00116606	ENSDARG00000076689	gramd1a
	1.44259	2.16066e-16	ENSDARG00000053868	etv2
	0.828326	5.49397e-08	ENSDARG00000053912	fbl
	1.52029	5.1908e-09	ENSDARG00000030494	hjv
	0.851724	5.66171e-05	ENSDARG00000077641	thbs3a
	-1.2033	0.000895408	ENSDARG00000101606	rims2a
	0.979593	4.8589e-08	ENSDARG00000002267	dcaf13
	0.992856	9.70542e-06	ENSDARG00000039914	gapdhs
	1.2717	3.18419e-08	ENSDARG00000041490	afp4
	1.11427	1.93299e-06	ENSDARG00000095863	afp4
	-0.739506	0.000878791	ENSDARG00000059945	sv2a
	-0.938174	0.00753757	ENSDARG00000098387	tmem176l.3a
	0.720838	0.00495337	ENSDARG00000052975	ubqln4
	1.23983	1.25208e-06	ENSDARG00000102452	eif3ha
	1.1168	0.00932227	ENSDARG00000111040
	0.723463	0.000631267	ENSDARG00000039851	dhdds
	0.926157	0.00830388	ENSDARG00000067784
	1.02106	1.28861e-05	ENSDARG00000005791	rpl28
	-1.18148	0.000465047	ENSDARG00000105258	cep72
	0.78711	0.00290113	ENSDARG00000069929
	0.736859	0.00372426	ENSDARG00000117273
	0.709192	0.00745815	ENSDARG00000086950	si:ch211-269k10.2
	0.780639	0.00063843	ENSDARG00000012588	ptdss1a
	0.902813	0.000202092	ENSDARG00000052746	grinab
	0.659401	0.0041031	ENSDARG00000052747	gpatch3
	0.659602	0.00532855	ENSDARG00000059806	sacm1lb
	0.981553	0.00170278	ENSDARG00000005085	ggctb
	1.2997	0.00354521	ENSDARG00000100043
	1.24172	1.2287e-05	ENSDARG00000038006	osr2
	0.97142	7.66852e-05	ENSDARG00000042010	pklr
	0.807817	0.000821765	ENSDARG00000059870	clk2b
	0.900056	0.000935204	ENSDARG00000104874	fzd6
	1.02934	0.000675634	ENSDARG00000102914	dennd4b
	1.13131	0.000433673	ENSDARG00000069499	spag1b
	1.63029	1.91461e-07	ENSDARG00000102087	pop1
	0.756593	0.00343197	ENSDARG00000091079	si:zfos-1192g2.3
	0.842404	9.09116e-05	ENSDARG00000021891	zbtb7b
	1.0016	1.899e-05	ENSDARG00000017219	pabpc1a
	4.72975	6.55445e-26	ENSDARG00000007582	si:ch1073-155h21.1
	1.26019	9.45528e-07	ENSDARG00000020984	slc16a10
	1.50894	6.34605e-11	ENSDARG00000043960	rpf2
	0.718532	0.00362512	ENSDARG00000043963	si:ch211-241j12.3
	0.745533	0.00756824	ENSDARG00000077859	ndufaf4
	0.826281	0.000710759	ENSDARG00000007496	ufl1
	0.695999	0.00142285	ENSDARG00000017988	dse
	0.952263	0.000637014	ENSDARG00000019747	hsd3b2
	0.775513	0.00119077	ENSDARG00000043884	nup43
	1.35114	1.06172e-06	ENSDARG00000043877	mmachc
	0.636744	0.00378545	ENSDARG00000063416	ptprk
	0.854111	0.00523337	ENSDARG00000115646
	0.899504	0.000762364	ENSDARG00000093374	si:ch73-18b11.1
	0.85095	0.00315289	ENSDARG00000029157	med23
	0.924868	6.8528e-05	ENSDARG00000032571	il20ra
	0.772768	0.00365857	ENSDARG00000040180	slc35a1
	0.949456	0.000148158	ENSDARG00000032277	rars2
	0.981586	5.11302e-05	ENSDARG00000058729	akirin2
	0.658424	0.00187179	ENSDARG00000040184	syncrip
	-0.810195	0.000461197	ENSDARG00000104103	rps6kc1
	-0.82141	0.00602546	ENSDARG00000074757	arv1
	-1.30425	0.000144153	ENSDARG00000116556	im:7142702
	0.90697	0.00238843	ENSDARG00000034146	ccnk
	0.668235	0.0024376	ENSDARG00000091563	snw1
	-0.732442	0.00655247	ENSDARG00000099144	igfbp3
	0.778058	0.000613858	ENSDARG00000076945	dsg2.1
	1.00239	1.22044e-05	ENSDARG00000086874	si:ch211-232i5.3
	0.909801	0.000212938	ENSDARG00000078072	si:ch211-232i5.1
	0.753035	0.000883344	ENSDARG00000002467	rdh14b
	1.42196	0.000147596	ENSDARG00000057911	zgc:86709
	0.87517	9.55804e-08	ENSDARG00000090850	serpina1l
	0.866106	4.08318e-06	ENSDARG00000090286	serpina1
	0.709526	0.000132751	ENSDARG00000010905	mettl13
	-0.649707	0.00405971	ENSDARG00000026519	ralgps2
	0.634084	0.00307849	ENSDARG00000019355	coa7
	0.700733	0.00625021	ENSDARG00000016607	echdc2
	-0.816183	0.00559394	ENSDARG00000018047	brms1lb
	-0.85193	0.00144229	ENSDARG00000103690	vipas39
	-0.842575	0.000826302	ENSDARG00000091418	snx17
	-1.14624	0.00412039	ENSDARG00000096639
	0.831096	0.000110282	ENSDARG00000031983	six4b
	-1.10861	0.000503094	ENSDARG00000043250	ppm1ab
	-0.749115	0.00121229	ENSDARG00000021143	rtn1b
	-0.991515	0.00871961	ENSDARG00000011703	clocka
	-1.33584	8.60011e-08	ENSDARG00000092394	dcun1d4
	-0.7503	0.00456137	ENSDARG00000022350	nek1
	0.649118	0.00690501	ENSDARG00000042934	ctgfa
	-0.780848	0.00103683	ENSDARG00000022650	cyp2ad3
	0.995163	8.67189e-08	ENSDARG00000033539	paics
	0.807902	1.2287e-05	ENSDARG00000004517	ppat
	-0.843022	0.00018582	ENSDARG00000002991	cep135
	-1.43712	8.42222e-09	ENSDARG00000043035	capn3b
	-1.46374	0.0076847	ENSDARG00000056092	si:dkey-12h9.6
	-0.697731	0.00782638	ENSDARG00000009499	syne1a
	0.849352	3.53144e-06	ENSDARG00000026629	gmds
	-0.804749	0.000411537	ENSDARG00000042319	cdca4
	-1.35305	0.00854918	ENSDARG00000077377	si:dkey-85n7.6
	-2.2443	0.00345022	ENSDARG00000083357
	-1.66171	0.000396472	ENSDARG00000026484	rab15
	0.989684	7.60494e-06	ENSDARG00000027916	fntb
	-0.872843	0.00795587	ENSDARG00000042522	katnbl1
	-1.06961	4.03323e-05	ENSDARG00000071331	ryr3
	1.18763	3.97236e-05	ENSDARG00000042535	actc1a
	1.35554	0.00919259	ENSDARG00000096489
	-1.07313	1.89812e-12	ENSDARG00000095743	sox11b
	-1.00976	0.00898977	ENSDARG00000022763	hpcal1
	-0.902334	1.22265e-05	ENSDARG00000020693	sesn1
	-0.784997	6.45846e-05	ENSDARG00000017107	nr2e1
	0.610976	0.00142285	ENSDARG00000006837	mycn
	1.84859	3.66248e-10	ENSDARG00000042130	zp3a.2
	1.25958	0.00799244	ENSDARG00000042129	zp3a.1
	-0.72883	0.00264644	ENSDARG00000008639	kifap3a
	-0.821047	3.96312e-05	ENSDARG00000042027	prrx1b
	-0.591064	0.0017693	ENSDARG00000054723	si:ch211-242b18.1
	0.770473	0.000668363	ENSDARG00000024204	mcm3
	-0.984538	1.26487e-05	ENSDARG00000020609	snap25a
	0.60364	0.00540968	ENSDARG00000024564	sccpdhb
	2.06937	1.4578e-12	ENSDARG00000019920	lft1
	-1.52147	0.0022603	ENSDARG00000054150	cx23
	1.71191	2.16071e-11	ENSDARG00000095457	si:ch211-147d7.5
	-0.964057	0.00207628	ENSDARG00000004574	gtf3c2
	-1.12523	0.000145161	ENSDARG00000033916	si:ch211-243j20.2
	-0.819697	0.000417007	ENSDARG00000103231	si:ch211-199i15.5
	-1.18639	0.0096898	ENSDARG00000053110	pkib
	0.935602	0.00656328	ENSDARG00000069318	efr3bb
	-1.14865	3.05577e-05	ENSDARG00000069245	matn3a
	-0.99823	0.000981182	ENSDARG00000068179	trib2
	0.683363	0.000218405	ENSDARG00000052652	fermt1
	0.73114	0.00678177	ENSDARG00000041411	rad51
	0.5921	0.00261737	ENSDARG00000041402	zc3h14
	1.08146	3.75268e-05	ENSDARG00000041397	eif2b2
	1.02237	0.000350617	ENSDARG00000020133	jdp2b
	1.36224	0.00101443	ENSDARG00000093354	si:ch211-57i17.2
	-1.43855	0.00313239	ENSDARG00000078770	si:ch73-21k16.5
	-1.29804	0.000105982	ENSDARG00000096770
	1.90393	1.88649e-05	ENSDARG00000052511	lin28b
	-0.586175	0.00278728	ENSDARG00000012667	tfap2b
	1.18013	4.21257e-06	ENSDARG00000009743	efhc1
	1.06392	5.2014e-05	ENSDARG00000079997	si:zfos-223e1.2
	0.92423	0.000520642	ENSDARG00000067913	ints9
	0.816543	4.43676e-07	ENSDARG00000067838	riox1
	1.03365	3.02843e-05	ENSDARG00000087456
	0.730442	0.00481301	ENSDARG00000028971	cpsf2
	0.83392	0.000108166	ENSDARG00000029150	hsp90ab1
	0.725884	0.000203743	ENSDARG00000007886	slc35b2
	0.877779	0.000457008	ENSDARG00000027930	naprt
	0.885273	0.000175805	ENSDARG00000030053	eef1db
	0.653976	0.00326214	ENSDARG00000039652	si:dkey-235d18.5
	0.961043	0.00659239	ENSDARG00000101062	fdft1
	0.621143	0.00408939	ENSDARG00000107912
	0.918908	0.000233462	ENSDARG00000041226	cdc40
	1.20663	9.96692e-06	ENSDARG00000075817	mettl24
	0.801972	0.000220999	ENSDARG00000024746	hsp90aa1.2
	0.84578	3.18784e-05	ENSDARG00000010478	hsp90aa1.1
	1.10354	2.0708e-05	ENSDARG00000041232	rps29
	1.33846	2.54357e-06	ENSDARG00000099022	faua
	1.11717	2.12573e-05	ENSDARG00000100209	prpf39
	1.69305	0.00338325	ENSDARG00000105346	zp2.2
	1.1461	0.000108715	ENSDARG00000008218	znf410
	1.00754	1.51235e-05	ENSDARG00000027978	yy1b
	1.36842	0.000113337	ENSDARG00000116804
	1.16115	2.61776e-05	ENSDARG00000046022	tmed7
	0.636692	0.0080732	ENSDARG00000104128	snx2
	1.11546	0.000157098	ENSDARG00000046024	pym1
	0.707375	0.00550114	ENSDARG00000062794	trim36
	1.23613	5.13979e-05	ENSDARG00000103464	pggt1b
	1.30038	1.16508e-05	ENSDARG00000102147	fem1c
	0.984499	0.00121304	ENSDARG00000100813	nudt12
	1.62085	1.69122e-05	ENSDARG00000098478
	0.859145	0.00681936	ENSDARG00000030129	si:ch211-87m7.2
	0.966674	6.98524e-06	ENSDARG00000035697	spinb
	1.19724	0.00885453	ENSDARG00000059236	ptger4a
	1.07596	0.000116884	ENSDARG00000091253	smyd1b
	0.681259	0.00345022	ENSDARG00000058563	ubox5
	0.66553	0.00377039	ENSDARG00000091618	cltcl1
	0.645203	0.000902745	ENSDARG00000003695	vdac3
	-0.862081	0.00178237	ENSDARG00000003749	polb
	1.21205	7.3184e-06	ENSDARG00000058451	rpl6
	1.00406	0.00046586	ENSDARG00000074720	si:ch211-51h9.7
	1.0596	0.000253297	ENSDARG00000058419	gcn1
	1.15134	2.16647e-08	ENSDARG00000079745	si:ch211-166a6.5
	0.940915	2.34317e-06	ENSDARG00000062612	dhx37
	0.983636	0.00394743	ENSDARG00000055723	hsp70l
	1.18912	7.83058e-10	ENSDARG00000034836	si:dkey-222n6.2
	-1.40386	0.00766871	ENSDARG00000063354	abtb1
	1.1019	6.86437e-06	ENSDARG00000093022	selenoh
	0.708339	0.00371179	ENSDARG00000059006	otud5a
	0.662115	0.00549118	ENSDARG00000058990	slc35a2
	0.750006	0.00506399	ENSDARG00000023443	tjp2b
	0.717998	0.00658425	ENSDARG00000029439	atp2a2a
	-0.644087	0.00157241	ENSDARG00000043502	ccdc124
	-1.1645	1.95647e-06	ENSDARG00000028098	fut9d
	0.672449	0.00196305	ENSDARG00000058053	serping1
	-0.587124	0.00772952	ENSDARG00000043474	atp2b3a
	0.687608	0.00156341	ENSDARG00000058032	si:dkey-6n6.2
	1.00447	0.00113926	ENSDARG00000043467	ndufb11
	0.630668	0.0021721	ENSDARG00000057648	dnttip2
	-0.780096	0.000662642	ENSDARG00000045639	elavl4
	-0.702657	0.00464195	ENSDARG00000076290	calr
	0.592754	0.00762465	ENSDARG00000079823	mrps36
	-1.01779	0.0030749	ENSDARG00000094892	cenph
	-0.628378	0.00178366	ENSDARG00000057419	slc44a5b
	-2.50181	5.11903e-07	ENSDARG00000043309	obscna
	0.727821	0.004479	ENSDARG00000062063	tab3
	-1.25172	0.00497197	ENSDARG00000043283	prrg1
	0.788304	1.07019e-05	ENSDARG00000062025	cpox
	0.750794	0.00671287	ENSDARG00000062892	foxe3
	-0.619635	0.00350868	ENSDARG00000058133	foxd2
	-0.682426	0.000932868	ENSDARG00000026986	rexo1
	0.590404	0.00307849	ENSDARG00000003564	dohh
	0.968481	0.000130303	ENSDARG00000023309	spryd4
	1.16777	1.95673e-05	ENSDARG00000069093	col2a1a
	-1.10996	7.60967e-08	ENSDARG00000069074	cry1ba
	0.769145	8.39399e-05	ENSDARG00000038643	alas2
	-1.42965	0.00162007	ENSDARG00000069009	si:ch211-147a11.3
	-1.86165	0.00476832	ENSDARG00000068991	zgc:158862
	-0.666752	0.00192538	ENSDARG00000110528	sypa
	1.49942	2.83872e-07	ENSDARG00000078052	emilin3a
	0.974462	0.000286739	ENSDARG00000007682	ppdpfa
	-0.789538	0.00119553	ENSDARG00000075333	tbc1d25
	1.20403	3.21449e-06	ENSDARG00000042905	rpl10a
	0.871815	0.00105287	ENSDARG00000011553	atp5pb
	-0.591527	0.00829819	ENSDARG00000005015	tspy
	-1.76299	0.00366959	ENSDARG00000055757	tmem9
	1.04901	0.00643105	ENSDARG00000042616	sema3h
	-0.62827	0.00988406	ENSDARG00000078571	wdr6
	0.949889	0.000185572	ENSDARG00000068590	naa80
	-1.26025	0.00481812	ENSDARG00000073900	inka2
	0.641736	0.0082038	ENSDARG00000042708	tuba8l
	0.94967	1.51235e-05	ENSDARG00000042725	cebpb
	1.40109	3.36751e-10	ENSDARG00000067544	tcf15
	0.709918	0.00516952	ENSDARG00000011521	upb1
	0.726212	0.00427818	ENSDARG00000033647	smarcb1a
	0.635858	0.0090973	ENSDARG00000079327	hmcn2
	0.69185	0.00319534	ENSDARG00000041887	sf3a1
	0.745555	0.00086723	ENSDARG00000095046	pold2
	0.662007	0.00132403	ENSDARG00000029724	pqbp1
	-0.96902	0.00796839	ENSDARG00000008931	renbp
	-1.31696	8.1916e-05	ENSDARG00000075565	lzts1
	5.24746	0.00240275	ENSDARG00000116896
	1.01725	0.000329251	ENSDARG00000022438	cox6a1
	0.86031	0.000564557	ENSDARG00000094887	si:ch211-170d8.2
	-0.601095	0.00323176	ENSDARG00000036593	kdm2ba
	0.879392	5.66171e-05	ENSDARG00000079932	zgc:152830
	0.791629	0.00102762	ENSDARG00000041720	arpc5la
	-1.23495	0.0075686	ENSDARG00000006137	star
	-0.95876	0.000259542	ENSDARG00000016545	zgc:154046
	0.91373	0.00104921	ENSDARG00000060065	ubap2b
	0.675592	0.000232539	ENSDARG00000075758	ywhabb
	1.08923	2.60046e-05	ENSDARG00000009212	ppiaa
	-0.968719	0.00328789	ENSDARG00000068168	hes2.2
	0.671266	0.00516864	ENSDARG00000004757	ybx1
	0.586337	0.00357319	ENSDARG00000053087	mthfr
	-0.654675	0.000338873	ENSDARG00000007275	si:ch211-251b21.1
	0.812756	1.07516e-08	ENSDARG00000059746	plod1a
	0.642127	0.000179278	ENSDARG00000025854	ddx51
	-0.702107	0.000631267	ENSDARG00000002230	sypb
	0.862796	0.00157684	ENSDARG00000041372	zgc:136564
	0.829719	0.000292498	ENSDARG00000038422	entpd4
	1.01097	1.22567e-06	ENSDARG00000078280	nkx3-1
	-1.82524	0.00908236	ENSDARG00000088807	klhl22
	2.09142	2.16153e-09	ENSDARG00000007329	tbx16
	0.889805	0.00243737	ENSDARG00000098591	tubb2b
	1.72432	1.86644e-08	ENSDARG00000101508	nr6a1a
	0.848659	0.00116606	ENSDARG00000006577	nadka
	1.02563	0.000161442	ENSDARG00000098313	nadka
	1.28258	2.00568e-09	ENSDARG00000095879	wdr46
	-0.990435	0.00152466	ENSDARG00000042477	nr2c2
	0.605315	0.00371122	ENSDARG00000100304	chdh
	0.676941	0.00646828	ENSDARG00000103610	actr8
	0.663915	0.0043564	ENSDARG00000100823	selenok
	0.960243	6.71872e-05	ENSDARG00000008703	apeh
	0.938366	0.00173366	ENSDARG00000117662
	0.672223	0.00802194	ENSDARG00000102546	cdk11b
	1.31587	0.00857576	ENSDARG00000117255
	0.826523	0.00430653	ENSDARG00000103665	brpf1
	1.01397	0.000710759	ENSDARG00000006868	trh
	1.57338	0.00114878	ENSDARG00000076747
	1.62098	2.1182e-05	ENSDARG00000086057	plxnd1
	1.58032	2.63576e-06	ENSDARG00000104448	zgc:77287
	1.14512	3.9466e-05	ENSDARG00000098586	zgc:194887
	0.87437	0.00437511	ENSDARG00000117371
	1.34941	3.32809e-06	ENSDARG00000102257	soul3
	0.906509	0.00142885	ENSDARG00000100954	wars
	1.1722	0.000120783	ENSDARG00000079220	wdr20a
	1.3152	8.5755e-06	ENSDARG00000114552	siva1
	0.648162	6.53565e-05	ENSDARG00000102332	spint1a
	1.17994	1.41773e-05	ENSDARG00000090768	zgc:173556
	0.989399	0.00666347	ENSDARG00000037995	gdf3
	-1.1414	0.00512311	ENSDARG00000013669	napba
	0.878425	0.00013045	ENSDARG00000038000	crls1
	0.927798	0.000144297	ENSDARG00000043797	cdc5l
	1.25264	1.97576e-09	ENSDARG00000098141	supt3h
	0.745817	4.44573e-05	ENSDARG00000044073	fuca2
	-1.12959	0.00716791	ENSDARG00000075533	zbtb24
	-0.864701	0.00219154	ENSDARG00000027465	rmnd1
	-1.89144	0.0050995	ENSDARG00000086418	si:ch211-236p5.3
	1.34964	7.03797e-05	ENSDARG00000044059	lft2
	1.14049	9.29714e-07	ENSDARG00000058050	smyd3
	0.731874	0.000750853	ENSDARG00000007693	nfkbiab
	-0.795921	0.00553742	ENSDARG00000079636	fam177a1
	-0.840804	0.000675339	ENSDARG00000087443	ptp4a2a
	1.46591	2.07447e-12	ENSDARG00000075707	nid2a
	-1.87739	0.00111862	ENSDARG00000070453	gch1
	-0.886256	0.0082038	ENSDARG00000003381	si:ch211-266g18.6
	-0.646942	0.000406529	ENSDARG00000007697	fabp7a
	-0.76957	7.20754e-05	ENSDARG00000011370	fyna
	-0.702743	0.000274778	ENSDARG00000023237	syne3
	-0.736	0.000983682	ENSDARG00000079731	kif13ba
	-0.911352	0.00348917	ENSDARG00000043740	efcab11
	0.626934	0.00196846	ENSDARG00000018976	sptlc2a
	-0.674484	0.00299502	ENSDARG00000056029	cyp26c1
	0.924304	0.000140602	ENSDARG00000071090	actn2b
	0.685488	0.00160655	ENSDARG00000071082	p4ha1b
	0.695362	0.00424595	ENSDARG00000043334	ccdc6a
	1.00622	0.000102113	ENSDARG00000056836	si:ch211-125o16.4
	1.10636	0.000208982	ENSDARG00000007918	ttc27
	-1.01498	0.000235844	ENSDARG00000079857	si:ch211-189k9.2
	1.12245	5.59585e-06	ENSDARG00000044093	rpl13a
	0.587342	6.93279e-05	ENSDARG00000077264	wdr43
	0.670881	0.00146937	ENSDARG00000002401	gale
	-1.95653	6.7237e-06	ENSDARG00000001463	tdh2
	0.859338	0.00121472	ENSDARG00000001244	srrm1
	0.942021	1.4423e-05	ENSDARG00000007285	mrpl57
	-0.790297	0.00043528	ENSDARG00000021811	calm1a
	-0.808689	0.00013082	ENSDARG00000079233	si:ch211-160f23.5
	0.973012	0.00133675	ENSDARG00000053773	vgll2b
	1.01644	0.000247697	ENSDARG00000087556	pacrg
	1.11825	8.67189e-08	ENSDARG00000028804	ankrd9
	0.670556	0.00386062	ENSDARG00000060992	rpusd2
	-0.884449	0.000262659	ENSDARG00000042853	ivd
	0.836871	0.0043564	ENSDARG00000075072	rpap1
	-0.612262	0.000528961	ENSDARG00000005574	vsx2
	0.895382	0.000713375	ENSDARG00000013794	klf11b
	-1.88546	0.00653908	ENSDARG00000012581
	-0.873323	0.0022926	ENSDARG00000055240	xdh
	0.734055	0.00269512	ENSDARG00000007169	itgb1bp1
	-0.853933	0.000118331	ENSDARG00000077811	sox11a
	-0.627276	0.00263304	ENSDARG00000015566	dnmt3ab
	-1.21705	0.00170266	ENSDARG00000079500	kif3cb
	1.30264	1.40044e-12	ENSDARG00000053896	slc30a1b
	0.59348	0.00755202	ENSDARG00000053890	tmem62
	0.990989	9.37793e-06	ENSDARG00000070670	crip2
	0.978895	0.000135596	ENSDARG00000013461	supt7l
	0.640342	0.00410791	ENSDARG00000038863	babam2
	-1.49592	4.02463e-09	ENSDARG00000053517	si:dkey-1f12.3
	0.735534	0.0090434	ENSDARG00000044098	egr2a
	0.606379	0.000870655	ENSDARG00000100317	ahsa1b
	-1.41453	5.39355e-07	ENSDARG00000041864	capn3a
	-0.679646	0.00265297	ENSDARG00000016651	znf106a
	0.779749	0.000929737	ENSDARG00000040727	tfb1m
	0.598906	0.00549522	ENSDARG00000040492	mthfd1b
	0.691247	0.00193826	ENSDARG00000053217	cox7a2a
	0.809798	0.000687369	ENSDARG00000053190	galnt16
	-1.46034	0.00163918	ENSDARG00000097839	si:ch211-235i11.6
	0.943785	0.000163855	ENSDARG00000088862	stxbp6
	0.716948	0.00781365	ENSDARG00000016775	aqr
	0.709429	0.00132815	ENSDARG00000004870	psen1
	0.752149	0.00264644	ENSDARG00000043417	eipr1
	0.871846	0.000206102	ENSDARG00000020077	nol10
	0.965136	0.000190617	ENSDARG00000007377	odc1
	0.799017	0.00149537	ENSDARG00000016117	exd2
	0.801016	0.00123169	ENSDARG00000019367	tgfb3
	0.908824	0.00012796	ENSDARG00000014230	dlst
	1.7246	4.44534e-09	ENSDARG00000077567	angel1
	0.845649	0.000262659	ENSDARG00000060068	fam98b
	0.632572	0.00992333	ENSDARG00000070461	zgc:154061
	1.09275	1.7912e-06	ENSDARG00000042839	dph6
	0.786175	0.00627943	ENSDARG00000099274	atxn3
	1.44038	9.82386e-07	ENSDARG00000104708	ddx24
	1.13514	0.000167326	ENSDARG00000102490	asb2b
	1.23579	0.000133505	ENSDARG00000098669	exd1
	0.887427	0.000263237	ENSDARG00000099534
	1.2344	1.57171e-05	ENSDARG00000034063	unm_sa911
	1.5154	4.57705e-07	ENSDARG00000086411	srsf10b
	1.16976	0.00805003	ENSDARG00000086453	cx52.9
	1.28962	2.5906e-08	ENSDARG00000116118	msx1a
	0.852274	0.00246408	ENSDARG00000102111	zbtb49
	0.735963	0.000821765	ENSDARG00000098507	lyar
	1.87376	3.08452e-11	ENSDARG00000021566
	1.29771	6.04807e-05	ENSDARG00000101180	mcm7
	1.0355	0.000238417	ENSDARG00000114022
	1.0257	0.000297599	ENSDARG00000037640	aurkb
	0.691399	0.00178237	ENSDARG00000059150	tmem107
	1.2812	7.00398e-06	ENSDARG00000104869
	1.19251	0.00187179	ENSDARG00000103523	nudt6
	0.885604	0.000338873	ENSDARG00000089055	ube2ka
	0.7711	0.00403629	ENSDARG00000043031	ints10
	1.25491	5.49205e-07	ENSDARG00000076294	klb
	0.967167	0.000286252	ENSDARG00000071881	arl9
	0.941112	0.000168782	ENSDARG00000014139	srp72
	0.958607	0.000699595	ENSDARG00000043627	tbc1d9
	1.20503	5.49205e-07	ENSDARG00000076557	bicc2
	3.79732	8.83125e-13	ENSDARG00000114554	cdx1a
	0.751384	0.00144481	ENSDARG00000078518	kazald2
	0.993469	0.000293965	ENSDARG00000002344	tubb4b
	0.720749	0.00168184	ENSDARG00000002538	smu1a
	-0.893194	0.000396472	ENSDARG00000092493	si:dkeyp-44a8.2
	-0.852019	0.00204381	ENSDARG00000095339	si:dkeyp-44a8.4
	-1.13928	3.7849e-08	ENSDARG00000089372	clk4a
	1.4369	7.62898e-07	ENSDARG00000041619	rack1
	0.597004	0.00235539	ENSDARG00000041607	eif4ebp3l
	1.81059	4.37077e-06	ENSDARG00000022813	dnd1
	-1.2385	1.62905e-05	ENSDARG00000073845	zgc:110843
	-0.944858	6.04516e-05	ENSDARG00000063036	psd2
	-1.17905	0.00556074	ENSDARG00000024090	dnajc4
	-1.07584	0.00567657	ENSDARG00000037555	atoh8
	-0.823443	0.00284314	ENSDARG00000009982	fam199x
	0.89198	0.00121229	ENSDARG00000020527	nup62l
	2.09839	4.47779e-14	ENSDARG00000062788	irg1l
	-1.39352	0.0050995	ENSDARG00000071868	znf711
	0.920745	0.00750319	ENSDARG00000104181	tmsb1
	-0.782128	0.000234425	ENSDARG00000103732	plp1a
	0.594132	0.00213659	ENSDARG00000103917	znf185
	-0.763655	7.04763e-05	ENSDARG00000099455	ogt.1
	-1.00737	9.90394e-08	ENSDARG00000105243	ogt.1
	0.829747	0.00189169	ENSDARG00000100366	si:dkey-102m7.3
	0.951431	1.65453e-05	ENSDARG00000104453	flt4
	-1.69197	4.01361e-07	ENSDARG00000098350	mxd3
	0.689934	0.00494183	ENSDARG00000102874	immt
	0.843132	0.000379253	ENSDARG00000015239	prpf19
	0.934011	5.08493e-06	ENSDARG00000075014	sqstm1
	-0.704137	0.000276005	ENSDARG00000037433	fmr1
	1.49379	7.63285e-18	ENSDARG00000053684	aldob
	1.77867	0.00132482	ENSDARG00000104800	si:ch211-175m2.4
	0.808947	0.000148949	ENSDARG00000057026	ran
	-0.865047	0.00423866	ENSDARG00000089302	hnrnpa0a
	-1.41582	9.87722e-06	ENSDARG00000105465
	-1.16232	0.00644165	ENSDARG00000056647	klhl3
	-1.04979	0.00157455	ENSDARG00000056519	si:dkey-280e21.3
	-1.14391	0.00302142	ENSDARG00000061918	cplx2
	-1.74946	0.00388979	ENSDARG00000012019	glra1
	1.02088	9.14733e-06	ENSDARG00000017741	g3bp1
	0.904985	5.1522e-06	ENSDARG00000037244	gpr137
	0.626597	0.00319687	ENSDARG00000017842	syvn1
	0.81906	0.000622269	ENSDARG00000037238	smad5
	0.614545	0.00869283	ENSDARG00000056127	polr2gl
	0.836995	0.000162252	ENSDARG00000056119	eef1g
	3.09028	3.41396e-08	ENSDARG00000034610	insb
	1.60309	2.96908e-07	ENSDARG00000002707	her11
	0.655999	0.0072218	ENSDARG00000013075	mrpl11
	0.66212	7.26154e-06	ENSDARG00000094324	efemp2a
	1.83644	4.22644e-05	ENSDARG00000071498	fhl1a
	-1.31927	0.00119173	ENSDARG00000099621	si:ch211-69b22.5
	1.09639	1.93153e-05	ENSDARG00000092553	slc25a5
	-1.17393	0.00686259	ENSDARG00000102048	slc25a43
	1.9587	3.65774e-20	ENSDARG00000036292	cdx4
	0.877979	0.000197419	ENSDARG00000036316	rpl39
	-1.28222	6.49591e-05	ENSDARG00000073911	tmem255a
	-0.726005	6.96537e-05	ENSDARG00000053262	atp1b4
	-0.851906	0.00049283	ENSDARG00000060515	zdhhc9
	0.843821	4.33881e-05	ENSDARG00000105134	zdhhc24
	-1.56096	0.000163855	ENSDARG00000075048	lonrf1
	1.24943	0.00110802	ENSDARG00000092889	zgc:194246
	-1.07738	0.000435416	ENSDARG00000089917	sh3tc2
	0.891471	4.63391e-05	ENSDARG00000060199	mrpl18
	-0.636818	0.000417333	ENSDARG00000055455	gpm6aa
	0.895625	8.885e-05	ENSDARG00000029064	uqcrq
	-0.689561	0.00188813	ENSDARG00000006865	glra4a
	0.595309	0.00523465	ENSDARG00000044011	xkrx
	1.12688	0.00012796	ENSDARG00000090788	cstf2
	-1.70796	0.00461579	ENSDARG00000071384	slc7a11
	0.762507	0.00930948	ENSDARG00000080010	adh5
	-1.06738	0.00772996	ENSDARG00000102753	si:dkey-109l4.3
	-0.725988	0.000953864	ENSDARG00000057272	slc30a9
	0.71268	0.000581778	ENSDARG00000088195	si:ch211-168f7.5
	1.7776	1.56074e-14	ENSDARG00000075727	map1lc3cl
	0.602632	0.00673648	ENSDARG00000098853	ehd1a
	0.643424	0.00131858	ENSDARG00000090309	ubxn1
	-1.42633	1.31085e-07	ENSDARG00000099970
	0.664585	0.00271352	ENSDARG00000103101	si:ch211-235e9.6
	-0.825257	0.00932227	ENSDARG00000052290	rab33ba
	-0.739245	0.00354521	ENSDARG00000038858	setd7
	-1.28067	0.000871111	ENSDARG00000105411	si:ch211-113d11.5
	-0.779797	0.000156345	ENSDARG00000002217	scocb
	0.788896	0.00128736	ENSDARG00000071336	mif
	0.663031	0.0036842	ENSDARG00000052374	faf2
	0.739483	0.00286329	ENSDARG00000102463	cox18
	0.882243	0.0019459	ENSDARG00000098783	polr2b
	0.766314	0.000882658	ENSDARG00000102934	noa1
	0.852438	1.23263e-06	ENSDARG00000104404	b4galt1l
	1.5099	3.48896e-06	ENSDARG00000098334	exosc3
	0.854504	0.00247867	ENSDARG00000098822	tcerg1a
	0.76743	0.00113888	ENSDARG00000101794	atp6v0e1
	0.997033	5.20609e-05	ENSDARG00000098660
	1.13664	0.00015365	ENSDARG00000103415	ppp4r3b
	1.09817	6.04398e-05	ENSDARG00000100028	pole2
	1.60459	5.86754e-05	ENSDARG00000103132	dnaaf2
	1.04336	1.77874e-05	ENSDARG00000037079	cfap36
	-1.06682	0.00216119	ENSDARG00000070053	foxg1d
	1.13424	0.000290821	ENSDARG00000077368	slc30a6
	1.8944	4.71465e-13	ENSDARG00000063626	ddx21
	0.973073	1.13537e-05	ENSDARG00000007347	degs1
	1.18453	9.89933e-08	ENSDARG00000025605	nvl
	1.23074	7.46524e-09	ENSDARG00000014031	abcc2
	0.888223	0.00186504	ENSDARG00000075933	cox15
	0.866577	4.40182e-05	ENSDARG00000008502	pno1
	-0.771042	1.84471e-05	ENSDARG00000074253	olig3
	0.883967	8.35762e-05	ENSDARG00000074745	zmp:0000000760
	-1.0146	0.00455079	ENSDARG00000025320	col21a1
	-0.751691	0.00736273	ENSDARG00000100443
	0.943427	4.0332e-05	ENSDARG00000004979	elovl5
	-0.973255	0.00360964	ENSDARG00000007362	sft2d1
	0.851313	0.00174244	ENSDARG00000101175	mcu
	1.38827	5.80751e-07	ENSDARG00000024561	nolc1
	0.853342	0.000694046	ENSDARG00000039543	mrps6
	0.854238	9.73578e-05	ENSDARG00000013968	psap
	0.890095	0.00823169	ENSDARG00000074289	tuba4l
	0.666173	0.000859909	ENSDARG00000077549	aifm2
	-3.70748	0.00592181	ENSDARG00000061714	si:dkey-45k15.1
	1.49213	0.003184	ENSDARG00000074760	ttc7a
	0.734931	0.00756055	ENSDARG00000032102	prdx3
	-1.71582	0.00350868	ENSDARG00000095224	camkmt
	1.07496	1.33856e-07	ENSDARG00000090337	pprc1
	-2.8395	0.0096898	ENSDARG00000076127	gabrb1
	1.1654	0.000145388	ENSDARG00000039579	cfd
	-1.45831	0.00239107	ENSDARG00000079056	si:ch211-194c3.5
	0.970279	0.0052403	ENSDARG00000021201	noto
	-1.02838	0.000426825	ENSDARG00000003311	pank2
	0.707627	2.99588e-05	ENSDARG00000039563	loxl3b
	0.799497	0.000126976	ENSDARG00000069752	ckba
	-1.18389	1.62905e-05	ENSDARG00000057148	mocos
	0.60098	0.00405021	ENSDARG00000077383	anxa11a
	0.787562	0.00162615	ENSDARG00000013623	vdac2
	-0.888307	0.00126369	ENSDARG00000062489	ENSDARG00000062489
	1.16461	0.00247867	ENSDARG00000078254	ftr14l
	-1.2254	1.30466e-07	ENSDARG00000077293	synpo2la
	0.827565	0.000119078	ENSDARG00000093584	zgc:193505
	0.632852	0.00184621	ENSDARG00000016855	sf3b5
	0.77141	0.00119399	ENSDARG00000007892	pdcd2
	0.619253	0.00107897	ENSDARG00000014994	tbp
	-0.869726	0.000648238	ENSDARG00000001578	echs1
	-1.15254	0.000465047	ENSDARG00000021991	erlin1
	-0.660809	0.00353542	ENSDARG00000039483	si:dkey-51a16.9
	-2.47849	0.000148158	ENSDARG00000069552	atoh7
	-1.02979	5.74865e-07	ENSDARG00000009525	tial1
	-1.01035	0.000886483	ENSDARG00000061437	inpp5f
	0.751691	0.00015358	ENSDARG00000055314	mcmbp
	0.671318	0.00185454	ENSDARG00000061413	sec23ip
	0.980804	5.45603e-05	ENSDARG00000055276	rel
	-0.658664	0.00593239	ENSDARG00000061352	bcl11aa
	0.65395	0.00745711	ENSDARG00000033551	fbxw4
	-2.5302	0.000679633	ENSDARG00000015854	chata
	1.55704	5.11051e-10	ENSDARG00000054890	rgra
	-1.03612	0.00238063	ENSDARG00000075393	spock2
	0.828352	8.48168e-06	ENSDARG00000005423	pgam1a
	0.925508	0.000648539	ENSDARG00000004695	six4a
	-1.58077	0.00695013	ENSDARG00000018153	nt5c1ba
	0.707896	0.0081336	ENSDARG00000069265	matn3b
	-0.971918	0.00745026	ENSDARG00000039269	arg2
	-1.69512	4.66939e-05	ENSDARG00000060656	si:ch211-10a23.2
	0.664506	0.00125122	ENSDARG00000018956	tmem39b
	-1.32213	0.00196916	ENSDARG00000092483	iqcc
	-1.4459	0.000742581	ENSDARG00000020442	snx5
	0.865316	1.77045e-07	ENSDARG00000069044	agpat4
	0.672265	0.0030749	ENSDARG00000006003	mycla
	0.605728	0.00215334	ENSDARG00000034734	med6
	0.769031	0.000739389	ENSDARG00000007219	actn1
	0.947508	5.45894e-05	ENSDARG00000060320	dcaf5
	0.840729	0.00151488	ENSDARG00000077850	lgals3a
	-0.943494	0.000163855	ENSDARG00000060298	nin
	-0.711362	0.000138015	ENSDARG00000053484	syne2b
	0.763668	0.0058247	ENSDARG00000092895	si:dkey-188i13.11
	0.929108	3.6452e-05	ENSDARG00000031483	col9a1b
	0.652285	0.00465098	ENSDARG00000079055	si:dkey-85a20.4
	0.92822	0.000452549	ENSDARG00000052994	slc25a28
	-1.03919	0.00281722	ENSDARG00000039062	morn4
	-0.80158	0.00954762	ENSDARG00000079516	cisd1
	1.05322	4.61909e-06	ENSDARG00000077469	polr1b
	-1.06656	0.00829095	ENSDARG00000032552	ENSDARG00000032552
	1.10015	5.57746e-06	ENSDARG00000101082	eif3s6ip
	0.598488	0.00179514	ENSDARG00000052856	khdrbs1a
	0.659222	0.00906102	ENSDARG00000098286
	0.706961	0.00417309	ENSDARG00000104541	msh6
	1.44731	5.0192e-06	ENSDARG00000099437	si:ch1073-268j14.1
	0.872271	0.000625069	ENSDARG00000004702	irf2bp2a
	0.677671	0.00590095	ENSDARG00000103163	tomm20a
	0.917962	0.000416632	ENSDARG00000046133	b3galnt2
	0.710817	0.00202899	ENSDARG00000068710	nid1a
	1.304	1.76083e-10	ENSDARG00000099761	vox
	1.18031	0.000159553	ENSDARG00000111701	lbh
	1.11016	3.51174e-06	ENSDARG00000062568	mrpl2
	0.705864	0.00669929	ENSDARG00000102867	srfb
	1.08396	2.23764e-05	ENSDARG00000103320	lclat1
	1.19277	0.000381645	ENSDARG00000102772	klhdc3
	1.63657	9.5144e-09	ENSDARG00000059349	homer2
	1.13892	0.000118666	ENSDARG00000103011
	1.06714	1.51235e-05	ENSDARG00000036239	gatm
	1.52675	8.60011e-08	ENSDARG00000067520	zgc:158482
	1.39372	6.74059e-09	ENSDARG00000036237	slc27a2a
	0.886922	0.00051247	ENSDARG00000063719	usp8
	1.33372	3.14297e-06	ENSDARG00000005355	larp6a
	0.978889	3.75268e-05	ENSDARG00000076618	tm2d3
	1.14193	0.00271352	ENSDARG00000098838	sdr42e1
	2.16349	8.04197e-07	ENSDARG00000100044	prtga
	0.906235	0.00265132	ENSDARG00000099663	cox5ab
	-1.3315	0.00105287	ENSDARG00000104637	fam219b
	1.30964	1.64745e-05	ENSDARG00000019081	zgc:101723
	0.765916	0.00590691	ENSDARG00000028336	dhdhl
	0.909326	6.25425e-06	ENSDARG00000102249	pepd
	1.70607	4.97507e-05	ENSDARG00000101629
	2.63798	1.14757e-08	ENSDARG00000117538
	1.44937	2.15695e-06	ENSDARG00000103007	rps3
	0.69307	0.0085132	ENSDARG00000103959	pak1
	1.00303	5.01112e-05	ENSDARG00000101061	eif2a
	0.86509	0.000605179	ENSDARG00000059398	myef2
	1.0801	9.35834e-09	ENSDARG00000098096	slc12a1
	1.48014	1.50236e-08	ENSDARG00000111509	dtwd1
	1.07971	9.13945e-06	ENSDARG00000101844	mibp2
	0.781617	0.00158032	ENSDARG00000007180	slc30a4
	1.59864	9.5144e-09	ENSDARG00000061763	spata5l1
	1.19718	2.33593e-07	ENSDARG00000098315	cyp1a
	0.696702	0.00933137	ENSDARG00000101661	ulk3
	0.776196	0.00116178	ENSDARG00000019484	zdhhc7
	0.960936	2.11991e-06	ENSDARG00000002798	cog8
	0.979757	1.24479e-06	ENSDARG00000002720	utp15
	-0.744667	0.00202979	ENSDARG00000063167	chkb
	0.797256	0.000308435	ENSDARG00000017369	sema3d
	-2.8035	0.000141195	ENSDARG00000021979	mical3a
	0.925642	0.000864754	ENSDARG00000042530	nup205
	0.787802	1.71534e-05	ENSDARG00000017675	utp4
	0.920973	3.73988e-05	ENSDARG00000078847	si:dkey-238o13.4
	0.757409	0.00140846	ENSDARG00000062915	polr3b
	0.777015	0.00495224	ENSDARG00000057286	swap70b
	0.953735	0.000723777	ENSDARG00000034001	tango6
	0.724424	0.0028953	ENSDARG00000003487	nup93
	0.924399	2.71055e-05	ENSDARG00000069122	si:ch211-216l23.2
	-0.953194	0.0043473	ENSDARG00000057296	cbln1
	1.13674	6.93854e-06	ENSDARG00000041182	rpl4
	-2.43732	0.000799403	ENSDARG00000016337	lctlb
	0.614173	0.00408167	ENSDARG00000031763	smad6b
	-0.933724	3.26391e-05	ENSDARG00000010207	smad3b
	-1.12044	0.0024324	ENSDARG00000041068	got2a
	-0.951929	0.00341759	ENSDARG00000056745	necab2
	-0.654363	0.000436345	ENSDARG00000014680	znf710a
	0.643476	0.00862721	ENSDARG00000003795	idh2
	-0.733453	0.00175801	ENSDARG00000026070	cd82b
	-0.671422	0.00754139	ENSDARG00000061977	ppfibp2a
	-0.877792	0.00136494	ENSDARG00000015890	mafa
	-0.935754	0.00212338	ENSDARG00000007976	si:ch211-220f16.2
	-0.893455	0.000216288	ENSDARG00000068208	def8
	0.820366	0.000233612	ENSDARG00000061841	tiparp
	1.16095	3.83816e-07	ENSDARG00000040557	exosc5
	0.637473	0.000350617	ENSDARG00000054259	nat10
	1.28382	4.73377e-08	ENSDARG00000054272	caprin1b
	-0.633687	0.00208906	ENSDARG00000032103	mapk6
	0.611396	0.00625021	ENSDARG00000003420	chrna5
	0.83718	0.00464488	ENSDARG00000061370	tsen34
	0.718468	0.00475899	ENSDARG00000055524	rnf7
	1.28078	0.000284719	ENSDARG00000068250	si:ch211-151h10.2
	0.756793	0.0034281	ENSDARG00000061168	dhx34
	-0.842882	0.00652561	ENSDARG00000040358	spred3
	-0.793935	0.00301436	ENSDARG00000020454	psmd8
	0.79079	3.91313e-05	ENSDARG00000040362	ehd2b
	1.08172	5.2733e-06	ENSDARG00000013931	eif3m
	0.5902	0.00244551	ENSDARG00000018904	cstf3
	1.34603	2.98168e-06	ENSDARG00000088030	rpl35a
	1.04328	6.83017e-05	ENSDARG00000007383	kcnk6
	0.880255	0.00116606	ENSDARG00000089060	kcnj1a.5
	1.26429	3.21449e-06	ENSDARG00000041011	gemin7
	1.12478	8.11851e-05	ENSDARG00000040286	ubl7b
	1.06991	1.44192e-05	ENSDARG00000100766	ube2q1
	1.23574	1.8641e-06	ENSDARG00000103032	rap2b
	1.02725	6.43641e-05	ENSDARG00000103369	taldo1
	1.00039	0.000953864	ENSDARG00000074431	ddb1
	1.02439	0.00121461	ENSDARG00000112691	st7
	1.00865	0.00424664	ENSDARG00000039960	st7
	0.771393	0.00932227	ENSDARG00000098674	ppfia1
	2.12654	1.2628e-05	ENSDARG00000115501
	0.991183	2.29604e-05	ENSDARG00000021557	wdr45b
	0.834064	0.00751616	ENSDARG00000078835	mrpl58
	1.2784	3.42499e-06	ENSDARG00000096602	si:ch1073-357b18.4
	1.06316	3.0752e-05	ENSDARG00000077177	map2k4b
	-1.24498	0.00281136	ENSDARG00000099069	bsk146
	0.653277	0.000472249	ENSDARG00000033170	sult2st1
	0.86605	0.000802433	ENSDARG00000103785	sult2st2
	0.817991	0.00017993	ENSDARG00000037361	kdelr2b
	0.711752	0.00286329	ENSDARG00000102861	lmf1
	0.650313	0.00242526	ENSDARG00000008623	cops3
	0.796047	0.00292475	ENSDARG00000098194
	-1.04026	0.00568043	ENSDARG00000020795	rac3b
	-1.28431	0.000532905	ENSDARG00000019746	rfng
	0.649508	0.000490018	ENSDARG00000100585	coa3a
	3.5355	6.57871e-40	ENSDARG00000011785	tbx6
	-0.749986	0.00430142	ENSDARG00000021154	zgc:92040
	0.754887	0.000416492	ENSDARG00000016443	eif3c
	0.765075	0.00607247	ENSDARG00000034470	aldoab
	0.604018	0.00532807	ENSDARG00000040513	zgc:92313
	1.32299	0.00794824	ENSDARG00000074666	zgc:153760
	-0.986206	0.000697004	ENSDARG00000089314	mapta
	0.891034	2.28281e-07	ENSDARG00000002487	noc3l
	1.02814	0.000309592	ENSDARG00000063283	abi3b
	0.902896	4.78394e-06	ENSDARG00000014626	dlx3b
	0.665243	0.00923253	ENSDARG00000071560	dlx4b
	0.949838	0.00196904	ENSDARG00000031616	g6pca.1
	1.73233	6.86607e-16	ENSDARG00000042826	egr2b
	-0.741065	0.00451355	ENSDARG00000004160	reep3b
	-0.636677	0.00735473	ENSDARG00000020521	exoc6
	0.860225	0.00012469	ENSDARG00000099742	heatr1
	1.24676	3.59464e-07	ENSDARG00000056108	ndufa4
	-1.40326	1.17573e-05	ENSDARG00000079131	si:dkeyp-118b1.2
	-0.771655	0.00304112	ENSDARG00000088877	smarcd2
	1.48813	0.0022926	ENSDARG00000035832	pyyb
	0.90689	0.000605179	ENSDARG00000055527	cmn
	2.6233	1.05886e-05	ENSDARG00000055630	foxh1
	-0.955733	0.00455475	ENSDARG00000086550	dbf4b
	-0.974042	0.00530685	ENSDARG00000079128	becn1
	-1.16886	1.02217e-05	ENSDARG00000002589	mylpfb
	-0.981348	0.000956734	ENSDARG00000014554	ppp1r3cb
	-2.08108	0.00389969	ENSDARG00000076192	ankrd1b
	0.916533	0.000147618	ENSDARG00000074306	ctslb
	0.708498	5.29762e-06	ENSDARG00000095744	si:dkey-269i1.4
	0.82364	0.000490962	ENSDARG00000089750	si:dkey-26g8.5
	0.708525	0.00224472	ENSDARG00000094559	zgc:174855
	1.07228	7.15399e-07	ENSDARG00000079376	zgc:174153
	1.56094	3.39635e-14	ENSDARG00000045180	acta2
	-1.37396	0.00162865	ENSDARG00000075672	pms2
	-1.23852	0.00262481	ENSDARG00000062446	neurl2
	-0.884445	0.00421384	ENSDARG00000003167	mlst8
	1.25948	3.58575e-05	ENSDARG00000045155	phf5a
	1.52583	4.51379e-08	ENSDARG00000045141	aqp8a.1
	-1.44526	0.00646828	ENSDARG00000095300	mxra7
	0.708382	0.00617456	ENSDARG00000005246	asb3
	-0.596976	0.000761807	ENSDARG00000100717	socs5a
	-1.09006	0.00374816	ENSDARG00000025953	rhoq
	0.880593	0.000116884	ENSDARG00000054907	cox7a2l
	0.992599	0.000163855	ENSDARG00000054903	mta3
	-1.24066	0.00914913	ENSDARG00000096712	si:dkey-193p11.2
	-0.852548	0.000981384	ENSDARG00000010953	ndel1a
	-0.615607	0.00370426	ENSDARG00000061201	acsf2
	2.28706	0.000153371	ENSDARG00000096750
	1.48067	1.97576e-09	ENSDARG00000007891	meox1
	1.20611	1.8827e-05	ENSDARG00000018303	etv4
	-0.826068	0.00243216	ENSDARG00000091768	dclre1a
	1.0352	5.1522e-06	ENSDARG00000075931	acsl5
	-0.729999	0.0030924	ENSDARG00000074169	gpam
	-5.50878	0.0022603	ENSDARG00000005185	cpn1
	0.78158	0.00049283	ENSDARG00000023920	llgl2
	0.941896	0.000273149	ENSDARG00000076225	tha1
	-0.854902	0.000831606	ENSDARG00000074396	fscn2b
	-1.10924	0.000148949	ENSDARG00000096725	si:dkey-21c1.1
	-0.800261	0.000426825	ENSDARG00000016089	bicral
	-0.953694	0.00126222	ENSDARG00000060457	pmp22b
	-0.731783	0.000272725	ENSDARG00000045036	cdc42ep4b
	1.19065	8.67189e-08	ENSDARG00000006413	rpl38
	-0.637054	0.00770249	ENSDARG00000103490	dpysl4
	-1.26738	8.80287e-05	ENSDARG00000103294	si:ch211-221j21.3
	-0.75114	8.15624e-05	ENSDARG00000100244	ebf3a
	0.791949	0.0045367	ENSDARG00000104566	foxi1
	0.956447	2.47987e-06	ENSDARG00000077461	dhx32a
	-0.991143	0.00832207	ENSDARG00000056605	wbp2
	0.986996	5.60042e-05	ENSDARG00000039667	mrpl38
	0.694797	0.00990185	ENSDARG00000087229	exoc7
	0.86516	0.00063843	ENSDARG00000016156	fam53b
	0.738429	0.00700576	ENSDARG00000060257	zranb1a
	0.788161	0.00684046	ENSDARG00000075132	fh
	1.08967	0.000821765	ENSDARG00000098231	hhex
	0.614452	0.00709372	ENSDARG00000102569	polr3a
	1.30748	9.65649e-09	ENSDARG00000067831	tbata
	0.928062	0.000331246	ENSDARG00000098946	pald1a
	1.09194	4.3776e-05	ENSDARG00000105018	lrrc20
	0.834927	0.000697004	ENSDARG00000013822	anapc16
	0.860333	7.82941e-05	ENSDARG00000037618	ddit4
	0.717747	0.0019657	ENSDARG00000002916	sec31b
	0.78194	0.00263304	ENSDARG00000010113	ndufb8
	-0.796281	0.00044378	ENSDARG00000053520
	1.94327	1.03495e-14	ENSDARG00000012632	zgc:92749
	0.808383	0.00887256	ENSDARG00000098724	rgrb
	1.02091	0.00470795	ENSDARG00000098983
	1.09584	0.00110802	ENSDARG00000116042	chst3b
	1.16598	8.92238e-05	ENSDARG00000075883	bub3
	0.972438	0.00054055	ENSDARG00000076780	acadsb
	1.12544	0.000760022	ENSDARG00000115015
	0.866961	0.0012389	ENSDARG00000059373	dnajc8
	0.815174	0.00340029	ENSDARG00000014569	hnrnpr
	0.826537	0.00195169	ENSDARG00000067975	atp5if1a
	1.05785	1.51186e-05	ENSDARG00000036924	tatdn1
	0.963896	0.000575348	ENSDARG00000036929	rnf139
	-1.03488	0.004479	ENSDARG00000105003	scn1bb
	0.787004	1.53222e-05	ENSDARG00000036942	gpd1c
	0.971641	0.000239966	ENSDARG00000009779	mcl1a
	0.851897	0.000102765	ENSDARG00000099528	dus3l
	0.589272	0.00359175	ENSDARG00000042641	cyp51
[truncated: 6,465 more rows]
