# Supplementary material for: A systems biology approach reveals neuronal and muscle developmental defects after chronic exposure to ionising radiation in zebrafish
Source: Sci Rep. 2019 Dec 27;9:20241. doi: 10.1038/s41598-019-56590-w (PMC6934629; doi:10.1038/s41598-019-56590-w)
Supplement: Supplementary file 4 — Supplementary Table T5 [file 41598_2019_56590_MOESM4_ESM.xlsx]

## Sheet: res_ck_GO
Supplementary Table 5
Groupe	GO ID	GO Description	p-value	Ensembl geneID
24h_05mG	GO:0034661	ncRNA catabolic process	0.000170212	ENSDARG00000036282/ENSDARG00000016999
24h_05mG	GO:0022407	regulation of cell-cell adhesion	0.000487632	ENSDARG00000075549/ENSDARG00000018958/ENSDARG00000076928
24h_05mG	GO:0060232	delamination	0.00151179	ENSDARG00000075549/ENSDARG00000076928
24h_05mG	GO:0030155	regulation of cell adhesion	0.00156065	ENSDARG00000075549/ENSDARG00000018958/ENSDARG00000076928
24h_05mG	GO:0006401	RNA catabolic process	0.00263473	ENSDARG00000036282/ENSDARG00000016999/ENSDARG00000051931
24h_05mG	GO:0015031	protein transport	0.00277631	ENSDARG00000044373/ENSDARG00000007323/ENSDARG00000033320/ENSDARG00000052522/ENSDARG00000052518/ENSDARG00000062382/ENSDARG00000071594
24h_05mG	GO:0045184	establishment of protein localization	0.00298637	ENSDARG00000044373/ENSDARG00000007323/ENSDARG00000033320/ENSDARG00000052522/ENSDARG00000052518/ENSDARG00000062382/ENSDARG00000071594
24h_05mG	GO:0015833	peptide transport	0.00309588	ENSDARG00000044373/ENSDARG00000007323/ENSDARG00000033320/ENSDARG00000052522/ENSDARG00000052518/ENSDARG00000062382/ENSDARG00000071594
24h_05mG	GO:0045786	negative regulation of cell cycle	0.00364497	ENSDARG00000091640/ENSDARG00000067984/ENSDARG00000007323
24h_05mG	GO:0044270	cellular nitrogen compound catabolic process	0.00390468	ENSDARG00000076928/ENSDARG00000036282/ENSDARG00000016999/ENSDARG00000051931
24h_05mG	GO:0019439	aromatic compound catabolic process	0.00399571	ENSDARG00000076928/ENSDARG00000036282/ENSDARG00000016999/ENSDARG00000051931
24h_05mG	GO:0042886	amide transport	0.00399616	ENSDARG00000044373/ENSDARG00000007323/ENSDARG00000033320/ENSDARG00000052522/ENSDARG00000052518/ENSDARG00000062382/ENSDARG00000071594
24h_05mG	GO:1990542	mitochondrial transmembrane transport	0.00410259	ENSDARG00000073743/ENSDARG00000071594
24h_05mG	GO:0009838	abscission	0.00417405	ENSDARG00000007323
24h_05mG	GO:0031086	nuclear-transcribed mRNA catabolic process, deadenylation-independent decay	0.00417405	ENSDARG00000051931
24h_05mG	GO:0031087	deadenylation-independent decapping of nuclear-transcribed mRNA	0.00417405	ENSDARG00000051931
24h_05mG	GO:0044878	mitotic cytokinesis checkpoint	0.00417405	ENSDARG00000007323
24h_05mG	GO:0048250	iron import into the mitochondrion	0.00417405	ENSDARG00000073743
24h_05mG	GO:0071569	protein ufmylation	0.00417405	ENSDARG00000022340
24h_05mG	GO:0097286	iron ion import	0.00417405	ENSDARG00000073743
24h_05mG	GO:0097496	blood vessel lumen ensheathment	0.00417405	ENSDARG00000075549
24h_05mG	GO:0097497	blood vessel endothelial cell delamination	0.00417405	ENSDARG00000075549
24h_05mG	GO:0097498	endothelial tube lumen extension	0.00417405	ENSDARG00000075549
24h_05mG	GO:1900402	regulation of carbohydrate metabolic process by regulation of transcription from RNA polymerase II promoter	0.00417405	ENSDARG00000059474
24h_05mG	GO:1902354	blood vessel endothelial cell delamination involved in blood vessel lumen ensheathment	0.00417405	ENSDARG00000075549
24h_05mG	GO:1902355	endothelial tube lumen extension involved in blood vessel lumen ensheathment	0.00417405	ENSDARG00000075549
24h_05mG	GO:0046700	heterocycle catabolic process	0.00418206	ENSDARG00000076928/ENSDARG00000036282/ENSDARG00000016999/ENSDARG00000051931
24h_05mG	GO:0006886	intracellular protein transport	0.0050299	ENSDARG00000033320/ENSDARG00000052522/ENSDARG00000052518/ENSDARG00000062382/ENSDARG00000071594
24h_05mG	GO:1901361	organic cyclic compound catabolic process	0.00520244	ENSDARG00000076928/ENSDARG00000036282/ENSDARG00000016999/ENSDARG00000051931
24h_05mG	GO:0022408	negative regulation of cell-cell adhesion	0.00522784	ENSDARG00000075549/ENSDARG00000076928
24h_05mG	GO:0007162	negative regulation of cell adhesion	0.00647844	ENSDARG00000075549/ENSDARG00000076928
24h_05mG	GO:0002154	thyroid hormone mediated signaling pathway	0.00833093	ENSDARG00000021163
24h_05mG	GO:0006071	glycerol metabolic process	0.00833093	ENSDARG00000018846
24h_05mG	GO:0006359	regulation of transcription by RNA polymerase III	0.00833093	ENSDARG00000013122
24h_05mG	GO:0010587	miRNA catabolic process	0.00833093	ENSDARG00000016999
24h_05mG	GO:0016480	negative regulation of transcription by RNA polymerase III	0.00833093	ENSDARG00000013122
24h_05mG	GO:0019400	alditol metabolic process	0.00833093	ENSDARG00000018846
24h_05mG	GO:0120077	angiogenic sprout fusion	0.00833093	ENSDARG00000075549
24h_05mG	GO:0120078	cell adhesion involved in sprouting angiogenesis	0.00833093	ENSDARG00000075549
24h_05mG	GO:2000767	positive regulation of cytoplasmic translation	0.00833093	ENSDARG00000016999
24h_05mG	GO:0000075	cell cycle checkpoint	0.00934288	ENSDARG00000091640/ENSDARG00000007323
24h_5mG	GO:0006412	translation	1.9012e-40	ENSDARG00000045913/ENSDARG00000025073/ENSDARG00000024465/ENSDARG00000045487/ENSDARG00000011201/ENSDARG00000036298/ENSDARG00000014690/ENSDARG00000104011/ENSDARG00000103799/ENSDARG00000099380/ENSDARG00000033861/ENSDARG00000062601/ENSDARG00000058105/ENSDARG00000006691/ENSDARG00000104111/ENSDARG00000104173/ENSDARG00000098825/ENSDARG00000013307/ENSDARG00000077291/ENSDARG00000010160/ENSDARG00000021257/…
24h_5mG	GO:0043043	peptide biosynthetic process	8.275e-40	ENSDARG00000045913/ENSDARG00000025073/ENSDARG00000024465/ENSDARG00000045487/ENSDARG00000011201/ENSDARG00000036298/ENSDARG00000014690/ENSDARG00000104011/ENSDARG00000103799/ENSDARG00000099380/ENSDARG00000033861/ENSDARG00000062601/ENSDARG00000058105/ENSDARG00000006691/ENSDARG00000104111/ENSDARG00000104173/ENSDARG00000098825/ENSDARG00000013307/ENSDARG00000077291/ENSDARG00000010160/ENSDARG00000021257/…
24h_5mG	GO:0006518	peptide metabolic process	1.95479e-38	ENSDARG00000045913/ENSDARG00000025073/ENSDARG00000024465/ENSDARG00000045487/ENSDARG00000011201/ENSDARG00000036298/ENSDARG00000014690/ENSDARG00000104011/ENSDARG00000103799/ENSDARG00000099380/ENSDARG00000033861/ENSDARG00000062601/ENSDARG00000058105/ENSDARG00000006691/ENSDARG00000104111/ENSDARG00000104173/ENSDARG00000098825/ENSDARG00000013307/ENSDARG00000077291/ENSDARG00000010160/ENSDARG00000021257/…
24h_5mG	GO:0043604	amide biosynthetic process	1.77977e-37	ENSDARG00000045913/ENSDARG00000025073/ENSDARG00000024465/ENSDARG00000045487/ENSDARG00000011201/ENSDARG00000036298/ENSDARG00000014690/ENSDARG00000104011/ENSDARG00000103799/ENSDARG00000099380/ENSDARG00000033861/ENSDARG00000062601/ENSDARG00000058105/ENSDARG00000006691/ENSDARG00000104111/ENSDARG00000104173/ENSDARG00000098825/ENSDARG00000013307/ENSDARG00000077291/ENSDARG00000010160/ENSDARG00000021257/…
24h_5mG	GO:0043603	cellular amide metabolic process	1.38649e-31	ENSDARG00000045913/ENSDARG00000025073/ENSDARG00000024465/ENSDARG00000045487/ENSDARG00000011201/ENSDARG00000036298/ENSDARG00000014690/ENSDARG00000104011/ENSDARG00000103799/ENSDARG00000099380/ENSDARG00000033861/ENSDARG00000062601/ENSDARG00000058105/ENSDARG00000006691/ENSDARG00000104111/ENSDARG00000104173/ENSDARG00000098825/ENSDARG00000013307/ENSDARG00000077291/ENSDARG00000010160/ENSDARG00000021257/…
24h_5mG	GO:0006396	RNA processing	4.43196e-15	ENSDARG00000018618/ENSDARG00000045846/ENSDARG00000045680/ENSDARG00000104227/ENSDARG00000008852/ENSDARG00000008188/ENSDARG00000018814/ENSDARG00000051851/ENSDARG00000067918/ENSDARG00000038312/ENSDARG00000017762/ENSDARG00000045095/ENSDARG00000062601/ENSDARG00000020178/ENSDARG00000035324/ENSDARG00000053021/ENSDARG00000018494/ENSDARG00000101411/ENSDARG00000116743/ENSDARG00000012261/ENSDARG00000014746/…
24h_5mG	GO:0022613	ribonucleoprotein complex biogenesis	2.12071e-11	ENSDARG00000018618/ENSDARG00000057929/ENSDARG00000104227/ENSDARG00000077162/ENSDARG00000038312/ENSDARG00000051783/ENSDARG00000019230/ENSDARG00000003235/ENSDARG00000021257/ENSDARG00000016889/ENSDARG00000014366/ENSDARG00000052344/ENSDARG00000019181/ENSDARG00000003287/ENSDARG00000009871/ENSDARG00000018961/ENSDARG00000014790/ENSDARG00000103337/ENSDARG00000040730/ENSDARG00000090697/ENSDARG00000053912/…
24h_5mG	GO:0034660	ncRNA metabolic process	4.41128e-10	ENSDARG00000045846/ENSDARG00000104227/ENSDARG00000008852/ENSDARG00000051851/ENSDARG00000103799/ENSDARG00000067918/ENSDARG00000033861/ENSDARG00000017762/ENSDARG00000045095/ENSDARG00000062601/ENSDARG00000098825/ENSDARG00000043105/ENSDARG00000052344/ENSDARG00000003287/ENSDARG00000034396/ENSDARG00000041575/ENSDARG00000078546/ENSDARG00000100264/ENSDARG00000103099/ENSDARG00000103337/ENSDARG00000070043/…
24h_5mG	GO:0009451	RNA modification	9.11963e-09	ENSDARG00000045846/ENSDARG00000057929/ENSDARG00000104227/ENSDARG00000008852/ENSDARG00000051851/ENSDARG00000067918/ENSDARG00000043105/ENSDARG00000041575/ENSDARG00000063003/ENSDARG00000079973/ENSDARG00000100264/ENSDARG00000041372/ENSDARG00000060992/ENSDARG00000040727/ENSDARG00000037433/ENSDARG00000054259/ENSDARG00000099528/ENSDARG00000017199/ENSDARG00000063596/ENSDARG00000016543/ENSDARG00000035771/…
24h_5mG	GO:0006399	tRNA metabolic process	1.51041e-08	ENSDARG00000045846/ENSDARG00000008852/ENSDARG00000051851/ENSDARG00000103799/ENSDARG00000067918/ENSDARG00000033861/ENSDARG00000045095/ENSDARG00000098825/ENSDARG00000043105/ENSDARG00000034396/ENSDARG00000041575/ENSDARG00000078546/ENSDARG00000100264/ENSDARG00000103099/ENSDARG00000070043/ENSDARG00000102087/ENSDARG00000032277/ENSDARG00000041372/ENSDARG00000100954/ENSDARG00000062915/ENSDARG00000054259/…
24h_5mG	GO:0034470	ncRNA processing	5.06273e-08	ENSDARG00000045846/ENSDARG00000104227/ENSDARG00000008852/ENSDARG00000051851/ENSDARG00000067918/ENSDARG00000017762/ENSDARG00000045095/ENSDARG00000043105/ENSDARG00000052344/ENSDARG00000003287/ENSDARG00000041575/ENSDARG00000100264/ENSDARG00000103337/ENSDARG00000040730/ENSDARG00000053912/ENSDARG00000102087/ENSDARG00000043960/ENSDARG00000067913/ENSDARG00000041372/ENSDARG00000040727/ENSDARG00000043031/…
24h_5mG	GO:0042254	ribosome biogenesis	5.07952e-08	ENSDARG00000057929/ENSDARG00000104227/ENSDARG00000077162/ENSDARG00000038312/ENSDARG00000051783/ENSDARG00000019230/ENSDARG00000003235/ENSDARG00000052344/ENSDARG00000019181/ENSDARG00000003287/ENSDARG00000018961/ENSDARG00000103337/ENSDARG00000040730/ENSDARG00000053912/ENSDARG00000043960/ENSDARG00000077264/ENSDARG00000040727/ENSDARG00000002720/ENSDARG00000054259/ENSDARG00000063627/ENSDARG00000063596/…
24h_5mG	GO:0006091	generation of precursor metabolites and energy	5.29828e-08	ENSDARG00000039346/ENSDARG00000004904/ENSDARG00000042469/ENSDARG00000105159/ENSDARG00000052840/ENSDARG00000018494/ENSDARG00000011665/ENSDARG00000052190/ENSDARG00000062744/ENSDARG00000060797/ENSDARG00000013750/ENSDARG00000038577/ENSDARG00000052712/ENSDARG00000017772/ENSDARG00000075709/ENSDARG00000041314/ENSDARG00000043457/ENSDARG00000039914/ENSDARG00000042010/ENSDARG00000055240/ENSDARG00000053217/…
24h_5mG	GO:0006754	ATP biosynthetic process	5.75585e-08	ENSDARG00000056008/ENSDARG00000011665/ENSDARG00000062744/ENSDARG00000009447/ENSDARG00000060797/ENSDARG00000013750/ENSDARG00000001788/ENSDARG00000043457/ENSDARG00000039914/ENSDARG00000042010/ENSDARG00000011553/ENSDARG00000014230/ENSDARG00000053684/ENSDARG00000005423/ENSDARG00000034470/ENSDARG00000022456/ENSDARG00000014179/ENSDARG00000010149/ENSDARG00000070083/ENSDARG00000099755/ENSDARG00000019404/…
24h_5mG	GO:0009127	purine nucleoside monophosphate biosynthetic process	1.09875e-07	ENSDARG00000056008/ENSDARG00000017049/ENSDARG00000011665/ENSDARG00000062744/ENSDARG00000009447/ENSDARG00000060797/ENSDARG00000013750/ENSDARG00000101089/ENSDARG00000001788/ENSDARG00000043457/ENSDARG00000039914/ENSDARG00000042010/ENSDARG00000033539/ENSDARG00000004517/ENSDARG00000011553/ENSDARG00000014230/ENSDARG00000053684/ENSDARG00000005423/ENSDARG00000034470/ENSDARG00000005926/ENSDARG00000022456/…
24h_5mG	GO:0009168	purine ribonucleoside monophosphate biosynthetic process	1.09875e-07	ENSDARG00000056008/ENSDARG00000017049/ENSDARG00000011665/ENSDARG00000062744/ENSDARG00000009447/ENSDARG00000060797/ENSDARG00000013750/ENSDARG00000101089/ENSDARG00000001788/ENSDARG00000043457/ENSDARG00000039914/ENSDARG00000042010/ENSDARG00000033539/ENSDARG00000004517/ENSDARG00000011553/ENSDARG00000014230/ENSDARG00000053684/ENSDARG00000005423/ENSDARG00000034470/ENSDARG00000005926/ENSDARG00000022456/…
24h_5mG	GO:0043009	chordate embryonic development	1.33462e-07	ENSDARG00000070535/ENSDARG00000011201/ENSDARG00000090444/ENSDARG00000053493/ENSDARG00000036036/ENSDARG00000014690/ENSDARG00000045946/ENSDARG00000058105/ENSDARG00000052846/ENSDARG00000014722/ENSDARG00000017917/ENSDARG00000102741/ENSDARG00000019507/ENSDARG00000010160/ENSDARG00000011665/ENSDARG00000057633/ENSDARG00000039217/ENSDARG00000003961/ENSDARG00000009534/ENSDARG00000077722/ENSDARG00000055996/…
24h_5mG	GO:0009156	ribonucleoside monophosphate biosynthetic process	1.43081e-07	ENSDARG00000056008/ENSDARG00000017049/ENSDARG00000011665/ENSDARG00000062744/ENSDARG00000009447/ENSDARG00000060797/ENSDARG00000013750/ENSDARG00000101089/ENSDARG00000012215/ENSDARG00000001788/ENSDARG00000043457/ENSDARG00000039914/ENSDARG00000042010/ENSDARG00000033539/ENSDARG00000004517/ENSDARG00000033916/ENSDARG00000011553/ENSDARG00000014230/ENSDARG00000053684/ENSDARG00000005423/ENSDARG00000101844/…
24h_5mG	GO:0009792	embryo development ending in birth or egg hatching	1.67006e-07	ENSDARG00000070535/ENSDARG00000011201/ENSDARG00000090444/ENSDARG00000053493/ENSDARG00000036036/ENSDARG00000014690/ENSDARG00000045946/ENSDARG00000058105/ENSDARG00000052846/ENSDARG00000014722/ENSDARG00000017917/ENSDARG00000102741/ENSDARG00000019507/ENSDARG00000010160/ENSDARG00000011665/ENSDARG00000057633/ENSDARG00000039217/ENSDARG00000003961/ENSDARG00000009534/ENSDARG00000077722/ENSDARG00000055996/…
24h_5mG	GO:0009124	nucleoside monophosphate biosynthetic process	1.93653e-07	ENSDARG00000056008/ENSDARG00000017049/ENSDARG00000011665/ENSDARG00000062744/ENSDARG00000009447/ENSDARG00000060797/ENSDARG00000013750/ENSDARG00000101089/ENSDARG00000012215/ENSDARG00000001788/ENSDARG00000043457/ENSDARG00000039914/ENSDARG00000042010/ENSDARG00000033539/ENSDARG00000004517/ENSDARG00000033916/ENSDARG00000011553/ENSDARG00000014230/ENSDARG00000053684/ENSDARG00000005423/ENSDARG00000101844/…
24h_5mG	GO:0003002	regionalization	2.4804e-07	ENSDARG00000100143/ENSDARG00000070535/ENSDARG00000045936/ENSDARG00000053493/ENSDARG00000104100/ENSDARG00000058389/ENSDARG00000010591/ENSDARG00000052846/ENSDARG00000014722/ENSDARG00000017917/ENSDARG00000015879/ENSDARG00000056012/ENSDARG00000060348/ENSDARG00000011665/ENSDARG00000059794/ENSDARG00000009534/ENSDARG00000077722/ENSDARG00000013576/ENSDARG00000059866/ENSDARG00000025372/ENSDARG00000002791/…
24h_5mG	GO:0009201	ribonucleoside triphosphate biosynthetic process	3.32674e-07	ENSDARG00000056008/ENSDARG00000011665/ENSDARG00000062744/ENSDARG00000009447/ENSDARG00000060797/ENSDARG00000013750/ENSDARG00000001788/ENSDARG00000043457/ENSDARG00000039914/ENSDARG00000042010/ENSDARG00000033916/ENSDARG00000011553/ENSDARG00000014230/ENSDARG00000053684/ENSDARG00000005423/ENSDARG00000034470/ENSDARG00000030700/ENSDARG00000103791/ENSDARG00000022456/ENSDARG00000014179/ENSDARG00000010149/…
24h_5mG	GO:0009142	nucleoside triphosphate biosynthetic process	4.49981e-07	ENSDARG00000056008/ENSDARG00000011665/ENSDARG00000062744/ENSDARG00000009447/ENSDARG00000060797/ENSDARG00000013750/ENSDARG00000001788/ENSDARG00000043457/ENSDARG00000039914/ENSDARG00000042010/ENSDARG00000033916/ENSDARG00000011553/ENSDARG00000014230/ENSDARG00000053684/ENSDARG00000005423/ENSDARG00000034470/ENSDARG00000030700/ENSDARG00000103791/ENSDARG00000022456/ENSDARG00000014179/ENSDARG00000010149/…
24h_5mG	GO:0009145	purine nucleoside triphosphate biosynthetic process	4.5224e-07	ENSDARG00000056008/ENSDARG00000011665/ENSDARG00000062744/ENSDARG00000009447/ENSDARG00000060797/ENSDARG00000013750/ENSDARG00000001788/ENSDARG00000043457/ENSDARG00000039914/ENSDARG00000042010/ENSDARG00000011553/ENSDARG00000014230/ENSDARG00000053684/ENSDARG00000005423/ENSDARG00000034470/ENSDARG00000103791/ENSDARG00000022456/ENSDARG00000014179/ENSDARG00000010149/ENSDARG00000070083/ENSDARG00000099755/…
24h_5mG	GO:0009206	purine ribonucleoside triphosphate biosynthetic process	4.5224e-07	ENSDARG00000056008/ENSDARG00000011665/ENSDARG00000062744/ENSDARG00000009447/ENSDARG00000060797/ENSDARG00000013750/ENSDARG00000001788/ENSDARG00000043457/ENSDARG00000039914/ENSDARG00000042010/ENSDARG00000011553/ENSDARG00000014230/ENSDARG00000053684/ENSDARG00000005423/ENSDARG00000034470/ENSDARG00000103791/ENSDARG00000022456/ENSDARG00000014179/ENSDARG00000010149/ENSDARG00000070083/ENSDARG00000099755/…
24h_5mG	GO:0046034	ATP metabolic process	5.85372e-07	ENSDARG00000018494/ENSDARG00000056008/ENSDARG00000011665/ENSDARG00000062744/ENSDARG00000009447/ENSDARG00000060797/ENSDARG00000013750/ENSDARG00000001788/ENSDARG00000041314/ENSDARG00000043457/ENSDARG00000039914/ENSDARG00000042010/ENSDARG00000011553/ENSDARG00000014230/ENSDARG00000053684/ENSDARG00000005423/ENSDARG00000034470/ENSDARG00000010113/ENSDARG00000005926/ENSDARG00000022456/ENSDARG00000014179/…
24h_5mG	GO:0009161	ribonucleoside monophosphate metabolic process	1.09795e-06	ENSDARG00000018494/ENSDARG00000056008/ENSDARG00000017049/ENSDARG00000011665/ENSDARG00000062744/ENSDARG00000009447/ENSDARG00000060797/ENSDARG00000013750/ENSDARG00000101089/ENSDARG00000012215/ENSDARG00000001788/ENSDARG00000041314/ENSDARG00000043457/ENSDARG00000039914/ENSDARG00000042010/ENSDARG00000033539/ENSDARG00000004517/ENSDARG00000033916/ENSDARG00000011553/ENSDARG00000014230/ENSDARG00000053684/…
24h_5mG	GO:0006913	nucleocytoplasmic transport	1.14946e-06	ENSDARG00000018618/ENSDARG00000003235/ENSDARG00000099375/ENSDARG00000098679/ENSDARG00000112002/ENSDARG00000041217/ENSDARG00000038066/ENSDARG00000104071/ENSDARG00000040245/ENSDARG00000063003/ENSDARG00000010281/ENSDARG00000020527/ENSDARG00000057026/ENSDARG00000042530/ENSDARG00000003487/ENSDARG00000016156/ENSDARG00000029043/ENSDARG00000104889/ENSDARG00000001777/ENSDARG00000033965/ENSDARG00000008395/…
24h_5mG	GO:0009126	purine nucleoside monophosphate metabolic process	1.23392e-06	ENSDARG00000018494/ENSDARG00000056008/ENSDARG00000017049/ENSDARG00000011665/ENSDARG00000062744/ENSDARG00000009447/ENSDARG00000060797/ENSDARG00000013750/ENSDARG00000101089/ENSDARG00000001788/ENSDARG00000041314/ENSDARG00000043457/ENSDARG00000039914/ENSDARG00000042010/ENSDARG00000033539/ENSDARG00000004517/ENSDARG00000011553/ENSDARG00000014230/ENSDARG00000053684/ENSDARG00000005423/ENSDARG00000034470/…
24h_5mG	GO:0009167	purine ribonucleoside monophosphate metabolic process	1.23392e-06	ENSDARG00000018494/ENSDARG00000056008/ENSDARG00000017049/ENSDARG00000011665/ENSDARG00000062744/ENSDARG00000009447/ENSDARG00000060797/ENSDARG00000013750/ENSDARG00000101089/ENSDARG00000001788/ENSDARG00000041314/ENSDARG00000043457/ENSDARG00000039914/ENSDARG00000042010/ENSDARG00000033539/ENSDARG00000004517/ENSDARG00000011553/ENSDARG00000014230/ENSDARG00000053684/ENSDARG00000005423/ENSDARG00000034470/…
24h_5mG	GO:0009199	ribonucleoside triphosphate metabolic process	1.26417e-06	ENSDARG00000018494/ENSDARG00000056008/ENSDARG00000011665/ENSDARG00000062744/ENSDARG00000009447/ENSDARG00000060797/ENSDARG00000013750/ENSDARG00000001788/ENSDARG00000041314/ENSDARG00000043457/ENSDARG00000039914/ENSDARG00000042010/ENSDARG00000033916/ENSDARG00000011553/ENSDARG00000014230/ENSDARG00000053684/ENSDARG00000057026/ENSDARG00000005423/ENSDARG00000034470/ENSDARG00000010113/ENSDARG00000030700/…
24h_5mG	GO:0051169	nuclear transport	1.59008e-06	ENSDARG00000018618/ENSDARG00000003235/ENSDARG00000099375/ENSDARG00000098679/ENSDARG00000112002/ENSDARG00000041217/ENSDARG00000038066/ENSDARG00000104071/ENSDARG00000040245/ENSDARG00000063003/ENSDARG00000010281/ENSDARG00000020527/ENSDARG00000057026/ENSDARG00000042530/ENSDARG00000003487/ENSDARG00000016156/ENSDARG00000029043/ENSDARG00000104889/ENSDARG00000001777/ENSDARG00000033965/ENSDARG00000008395/…
24h_5mG	GO:0009144	purine nucleoside triphosphate metabolic process	2.03519e-06	ENSDARG00000018494/ENSDARG00000056008/ENSDARG00000011665/ENSDARG00000062744/ENSDARG00000009447/ENSDARG00000060797/ENSDARG00000013750/ENSDARG00000001788/ENSDARG00000041314/ENSDARG00000043457/ENSDARG00000039914/ENSDARG00000042010/ENSDARG00000011553/ENSDARG00000014230/ENSDARG00000053684/ENSDARG00000057026/ENSDARG00000005423/ENSDARG00000034470/ENSDARG00000010113/ENSDARG00000005926/ENSDARG00000103791/…
24h_5mG	GO:0009205	purine ribonucleoside triphosphate metabolic process	2.03519e-06	ENSDARG00000018494/ENSDARG00000056008/ENSDARG00000011665/ENSDARG00000062744/ENSDARG00000009447/ENSDARG00000060797/ENSDARG00000013750/ENSDARG00000001788/ENSDARG00000041314/ENSDARG00000043457/ENSDARG00000039914/ENSDARG00000042010/ENSDARG00000011553/ENSDARG00000014230/ENSDARG00000053684/ENSDARG00000057026/ENSDARG00000005423/ENSDARG00000034470/ENSDARG00000010113/ENSDARG00000005926/ENSDARG00000103791/…
24h_5mG	GO:0009141	nucleoside triphosphate metabolic process	2.40229e-06	ENSDARG00000018494/ENSDARG00000056008/ENSDARG00000011665/ENSDARG00000062744/ENSDARG00000009447/ENSDARG00000060797/ENSDARG00000013750/ENSDARG00000001788/ENSDARG00000041314/ENSDARG00000043457/ENSDARG00000039914/ENSDARG00000042010/ENSDARG00000033916/ENSDARG00000011553/ENSDARG00000014230/ENSDARG00000053684/ENSDARG00000057026/ENSDARG00000005423/ENSDARG00000034470/ENSDARG00000010113/ENSDARG00000030700/…
24h_5mG	GO:0061053	somite development	2.95527e-06	ENSDARG00000070535/ENSDARG00000053493/ENSDARG00000020482/ENSDARG00000014722/ENSDARG00000017917/ENSDARG00000011665/ENSDARG00000057633/ENSDARG00000077722/ENSDARG00000013576/ENSDARG00000004173/ENSDARG00000006526/ENSDARG00000003398/ENSDARG00000015540/ENSDARG00000019815/ENSDARG00000030494/ENSDARG00000007329/ENSDARG00000114554/ENSDARG00000063036/ENSDARG00000036292/ENSDARG00000021201/ENSDARG00000039563/…
24h_5mG	GO:0009123	nucleoside monophosphate metabolic process	6.51853e-06	ENSDARG00000018494/ENSDARG00000056008/ENSDARG00000017049/ENSDARG00000011665/ENSDARG00000062744/ENSDARG00000009447/ENSDARG00000060797/ENSDARG00000013750/ENSDARG00000101089/ENSDARG00000012215/ENSDARG00000001788/ENSDARG00000041314/ENSDARG00000043457/ENSDARG00000039914/ENSDARG00000042010/ENSDARG00000033539/ENSDARG00000004517/ENSDARG00000033916/ENSDARG00000011553/ENSDARG00000014230/ENSDARG00000053684/…
24h_5mG	GO:0007389	pattern specification process	6.79467e-06	ENSDARG00000100143/ENSDARG00000070535/ENSDARG00000045936/ENSDARG00000053493/ENSDARG00000019969/ENSDARG00000105230/ENSDARG00000104100/ENSDARG00000058389/ENSDARG00000010591/ENSDARG00000092060/ENSDARG00000052846/ENSDARG00000014722/ENSDARG00000017917/ENSDARG00000015879/ENSDARG00000056012/ENSDARG00000054438/ENSDARG00000060348/ENSDARG00000011665/ENSDARG00000037879/ENSDARG00000059794/ENSDARG00000009534/…
24h_5mG	GO:0016071	mRNA metabolic process	8.3478e-06	ENSDARG00000018618/ENSDARG00000045680/ENSDARG00000008188/ENSDARG00000017762/ENSDARG00000020178/ENSDARG00000035324/ENSDARG00000018494/ENSDARG00000116743/ENSDARG00000012261/ENSDARG00000014746/ENSDARG00000014366/ENSDARG00000039213/ENSDARG00000098280/ENSDARG00000009871/ENSDARG00000041575/ENSDARG00000063003/ENSDARG00000070431/ENSDARG00000052480/ENSDARG00000017423/ENSDARG00000015325/ENSDARG00000011245/…
24h_5mG	GO:0048534	hematopoietic or lymphoid organ development	9.18571e-06	ENSDARG00000098745/ENSDARG00000045680/ENSDARG00000104227/ENSDARG00000036096/ENSDARG00000035505/ENSDARG00000005372/ENSDARG00000059805/ENSDARG00000102741/ENSDARG00000013307/ENSDARG00000010160/ENSDARG00000077863/ENSDARG00000015128/ENSDARG00000042338/ENSDARG00000052344/ENSDARG00000026655/ENSDARG00000103589/ENSDARG00000100494/ENSDARG00000007241/ENSDARG00000038792/ENSDARG00000058996/ENSDARG00000077620/…
24h_5mG	GO:0002520	immune system development	1.01338e-05	ENSDARG00000098745/ENSDARG00000045680/ENSDARG00000104227/ENSDARG00000036096/ENSDARG00000035505/ENSDARG00000005372/ENSDARG00000059805/ENSDARG00000102741/ENSDARG00000013307/ENSDARG00000010160/ENSDARG00000077863/ENSDARG00000015128/ENSDARG00000042338/ENSDARG00000052344/ENSDARG00000026655/ENSDARG00000103589/ENSDARG00000100494/ENSDARG00000007241/ENSDARG00000038792/ENSDARG00000058996/ENSDARG00000077620/…
24h_5mG	GO:0006397	mRNA processing	1.10501e-05	ENSDARG00000018618/ENSDARG00000045680/ENSDARG00000008188/ENSDARG00000017762/ENSDARG00000020178/ENSDARG00000035324/ENSDARG00000018494/ENSDARG00000116743/ENSDARG00000012261/ENSDARG00000014746/ENSDARG00000014366/ENSDARG00000039213/ENSDARG00000098280/ENSDARG00000009871/ENSDARG00000063003/ENSDARG00000070431/ENSDARG00000052480/ENSDARG00000015325/ENSDARG00000011245/ENSDARG00000091563/ENSDARG00000041402/…
24h_5mG	GO:0022618	ribonucleoprotein complex assembly	1.22049e-05	ENSDARG00000018618/ENSDARG00000057929/ENSDARG00000021257/ENSDARG00000016889/ENSDARG00000014366/ENSDARG00000019181/ENSDARG00000009871/ENSDARG00000014790/ENSDARG00000090697/ENSDARG00000102452/ENSDARG00000043960/ENSDARG00000101082/ENSDARG00000013931/ENSDARG00000016443/ENSDARG00000011648/ENSDARG00000017445/ENSDARG00000100452/ENSDARG00000068289/ENSDARG00000074572/ENSDARG00000055903/ENSDARG00000089663/…
24h_5mG	GO:0002181	cytoplasmic translation	1.44408e-05	ENSDARG00000021257/ENSDARG00000016889/ENSDARG00000035860/ENSDARG00000090697/ENSDARG00000102452/ENSDARG00000042839/ENSDARG00000101082/ENSDARG00000013931/ENSDARG00000016443/ENSDARG00000017445/ENSDARG00000057973/ENSDARG00000068289/ENSDARG00000025850
24h_5mG	GO:0030097	hemopoiesis	1.45141e-05	ENSDARG00000098745/ENSDARG00000045680/ENSDARG00000104227/ENSDARG00000036096/ENSDARG00000035505/ENSDARG00000005372/ENSDARG00000059805/ENSDARG00000102741/ENSDARG00000013307/ENSDARG00000010160/ENSDARG00000077863/ENSDARG00000015128/ENSDARG00000042338/ENSDARG00000052344/ENSDARG00000026655/ENSDARG00000103589/ENSDARG00000100494/ENSDARG00000007241/ENSDARG00000038792/ENSDARG00000077620/ENSDARG00000055106/…
24h_5mG	GO:0048568	embryonic organ development	1.79444e-05	ENSDARG00000104227/ENSDARG00000090444/ENSDARG00000053493/ENSDARG00000036096/ENSDARG00000045946/ENSDARG00000079738/ENSDARG00000010591/ENSDARG00000092060/ENSDARG00000052846/ENSDARG00000052148/ENSDARG00000015879/ENSDARG00000057853/ENSDARG00000054438/ENSDARG00000037879/ENSDARG00000057633/ENSDARG00000026655/ENSDARG00000009534/ENSDARG00000004173/ENSDARG00000076904/ENSDARG00000002791/ENSDARG00000020057/…
24h_5mG	GO:0071826	ribonucleoprotein complex subunit organization	2.62245e-05	ENSDARG00000018618/ENSDARG00000057929/ENSDARG00000021257/ENSDARG00000016889/ENSDARG00000014366/ENSDARG00000019181/ENSDARG00000009871/ENSDARG00000014790/ENSDARG00000090697/ENSDARG00000102452/ENSDARG00000043960/ENSDARG00000101082/ENSDARG00000013931/ENSDARG00000016443/ENSDARG00000011648/ENSDARG00000017445/ENSDARG00000100452/ENSDARG00000068289/ENSDARG00000074572/ENSDARG00000055903/ENSDARG00000089663/…
24h_5mG	GO:0009952	anterior/posterior pattern specification	2.78199e-05	ENSDARG00000070535/ENSDARG00000045936/ENSDARG00000053493/ENSDARG00000014722/ENSDARG00000017917/ENSDARG00000015879/ENSDARG00000060348/ENSDARG00000011665/ENSDARG00000059794/ENSDARG00000009534/ENSDARG00000077722/ENSDARG00000013576/ENSDARG00000059866/ENSDARG00000002791/ENSDARG00000006526/ENSDARG00000003398/ENSDARG00000010773/ENSDARG00000019815/ENSDARG00000007329/ENSDARG00000103665/ENSDARG00000114554/…
24h_5mG	GO:0046031	ADP metabolic process	2.99666e-05	ENSDARG00000011665/ENSDARG00000062744/ENSDARG00000060797/ENSDARG00000013750/ENSDARG00000043457/ENSDARG00000039914/ENSDARG00000042010/ENSDARG00000053684/ENSDARG00000005423/ENSDARG00000034470/ENSDARG00000005926/ENSDARG00000022456/ENSDARG00000014179/ENSDARG00000099755/ENSDARG00000012987
24h_5mG	GO:0046390	ribose phosphate biosynthetic process	3.23487e-05	ENSDARG00000056008/ENSDARG00000017049/ENSDARG00000011665/ENSDARG00000099222/ENSDARG00000062744/ENSDARG00000009447/ENSDARG00000060797/ENSDARG00000013750/ENSDARG00000101089/ENSDARG00000012215/ENSDARG00000001788/ENSDARG00000091342/ENSDARG00000043457/ENSDARG00000039914/ENSDARG00000042010/ENSDARG00000033539/ENSDARG00000004517/ENSDARG00000033916/ENSDARG00000011553/ENSDARG00000014230/ENSDARG00000053684/…
24h_5mG	GO:0001732	formation of cytoplasmic translation initiation complex	3.25434e-05	ENSDARG00000021257/ENSDARG00000016889/ENSDARG00000090697/ENSDARG00000102452/ENSDARG00000101082/ENSDARG00000013931/ENSDARG00000016443/ENSDARG00000017445/ENSDARG00000068289
24h_5mG	GO:0006096	glycolytic process	3.28293e-05	ENSDARG00000011665/ENSDARG00000062744/ENSDARG00000060797/ENSDARG00000013750/ENSDARG00000043457/ENSDARG00000039914/ENSDARG00000042010/ENSDARG00000053684/ENSDARG00000005423/ENSDARG00000034470/ENSDARG00000022456/ENSDARG00000014179/ENSDARG00000099755/ENSDARG00000012987
24h_5mG	GO:0006757	ATP generation from ADP	3.28293e-05	ENSDARG00000011665/ENSDARG00000062744/ENSDARG00000060797/ENSDARG00000013750/ENSDARG00000043457/ENSDARG00000039914/ENSDARG00000042010/ENSDARG00000053684/ENSDARG00000005423/ENSDARG00000034470/ENSDARG00000022456/ENSDARG00000014179/ENSDARG00000099755/ENSDARG00000012987
24h_5mG	GO:0042866	pyruvate biosynthetic process	3.28293e-05	ENSDARG00000011665/ENSDARG00000062744/ENSDARG00000060797/ENSDARG00000013750/ENSDARG00000043457/ENSDARG00000039914/ENSDARG00000042010/ENSDARG00000053684/ENSDARG00000005423/ENSDARG00000034470/ENSDARG00000022456/ENSDARG00000014179/ENSDARG00000099755/ENSDARG00000012987
24h_5mG	GO:0072132	mesenchyme morphogenesis	3.64305e-05	ENSDARG00000070546/ENSDARG00000036371/ENSDARG00000057911/ENSDARG00000042535/ENSDARG00000007329/ENSDARG00000045180/ENSDARG00000076126
24h_5mG	GO:0006418	tRNA aminoacylation for protein translation	4.25176e-05	ENSDARG00000103799/ENSDARG00000098825/ENSDARG00000034396/ENSDARG00000078546/ENSDARG00000103099/ENSDARG00000070043/ENSDARG00000032277/ENSDARG00000100954/ENSDARG00000016864/ENSDARG00000061100/ENSDARG00000054530/ENSDARG00000007955/ENSDARG00000091247/ENSDARG00000059070/ENSDARG00000077299
24h_5mG	GO:0000375	RNA splicing, via transesterification reactions	4.88184e-05	ENSDARG00000008188/ENSDARG00000020178/ENSDARG00000018494/ENSDARG00000116743/ENSDARG00000012261/ENSDARG00000014746/ENSDARG00000014366/ENSDARG00000039213/ENSDARG00000098280/ENSDARG00000009871/ENSDARG00000015325/ENSDARG00000091563/ENSDARG00000041226/ENSDARG00000062612/ENSDARG00000004757/ENSDARG00000016775/ENSDARG00000015239/ENSDARG00000016855/ENSDARG00000011648/ENSDARG00000017673/ENSDARG00000091367/…
24h_5mG	GO:0000377	RNA splicing, via transesterification reactions with bulged adenosine as nucleophile	4.88184e-05	ENSDARG00000008188/ENSDARG00000020178/ENSDARG00000018494/ENSDARG00000116743/ENSDARG00000012261/ENSDARG00000014746/ENSDARG00000014366/ENSDARG00000039213/ENSDARG00000098280/ENSDARG00000009871/ENSDARG00000015325/ENSDARG00000091563/ENSDARG00000041226/ENSDARG00000062612/ENSDARG00000004757/ENSDARG00000016775/ENSDARG00000015239/ENSDARG00000016855/ENSDARG00000011648/ENSDARG00000017673/ENSDARG00000091367/…
24h_5mG	GO:0000398	mRNA splicing, via spliceosome	4.88184e-05	ENSDARG00000008188/ENSDARG00000020178/ENSDARG00000018494/ENSDARG00000116743/ENSDARG00000012261/ENSDARG00000014746/ENSDARG00000014366/ENSDARG00000039213/ENSDARG00000098280/ENSDARG00000009871/ENSDARG00000015325/ENSDARG00000091563/ENSDARG00000041226/ENSDARG00000062612/ENSDARG00000004757/ENSDARG00000016775/ENSDARG00000015239/ENSDARG00000016855/ENSDARG00000011648/ENSDARG00000017673/ENSDARG00000091367/…
24h_5mG	GO:0030903	notochord development	5.07009e-05	ENSDARG00000079738/ENSDARG00000057853/ENSDARG00000004173/ENSDARG00000076904/ENSDARG00000020057/ENSDARG00000077403/ENSDARG00000045958/ENSDARG00000030494/ENSDARG00000042934/ENSDARG00000069093/ENSDARG00000078052/ENSDARG00000021201/ENSDARG00000115868/ENSDARG00000090820/ENSDARG00000035095/ENSDARG00000011821/ENSDARG00000102277/ENSDARG00000098237/ENSDARG00000101209
24h_5mG	GO:0009260	ribonucleotide biosynthetic process	6.49204e-05	ENSDARG00000056008/ENSDARG00000017049/ENSDARG00000011665/ENSDARG00000062744/ENSDARG00000009447/ENSDARG00000060797/ENSDARG00000013750/ENSDARG00000101089/ENSDARG00000012215/ENSDARG00000001788/ENSDARG00000091342/ENSDARG00000043457/ENSDARG00000039914/ENSDARG00000042010/ENSDARG00000033539/ENSDARG00000004517/ENSDARG00000033916/ENSDARG00000011553/ENSDARG00000014230/ENSDARG00000053684/ENSDARG00000004979/…
24h_5mG	GO:0060322	head development	6.61439e-05	ENSDARG00000110470/ENSDARG00000100422/ENSDARG00000045544/ENSDARG00000045936/ENSDARG00000053493/ENSDARG00000011851/ENSDARG00000014690/ENSDARG00000086977/ENSDARG00000089701/ENSDARG00000052846/ENSDARG00000012261/ENSDARG00000026875/ENSDARG00000074899/ENSDARG00000055510/ENSDARG00000074466/ENSDARG00000010160/ENSDARG00000014746/ENSDARG00000011665/ENSDARG00000036844/ENSDARG00000096454/ENSDARG00000044511/…
24h_5mG	GO:0008033	tRNA processing	6.67528e-05	ENSDARG00000045846/ENSDARG00000008852/ENSDARG00000051851/ENSDARG00000067918/ENSDARG00000045095/ENSDARG00000043105/ENSDARG00000041575/ENSDARG00000100264/ENSDARG00000102087/ENSDARG00000041372/ENSDARG00000054259/ENSDARG00000061370/ENSDARG00000099528/ENSDARG00000017199/ENSDARG00000045562/ENSDARG00000076518/ENSDARG00000018650/ENSDARG00000012674/ENSDARG00000010978/ENSDARG00000016093/ENSDARG00000028976/…
24h_5mG	GO:0006270	DNA replication initiation	7.88917e-05	ENSDARG00000045815/ENSDARG00000019507/ENSDARG00000024204/ENSDARG00000101180/ENSDARG00000068719/ENSDARG00000009942/ENSDARG00000040041/ENSDARG00000102798
24h_5mG	GO:0009135	purine nucleoside diphosphate metabolic process	8.20347e-05	ENSDARG00000011665/ENSDARG00000062744/ENSDARG00000060797/ENSDARG00000013750/ENSDARG00000043457/ENSDARG00000039914/ENSDARG00000042010/ENSDARG00000053684/ENSDARG00000005423/ENSDARG00000034470/ENSDARG00000005926/ENSDARG00000022456/ENSDARG00000014179/ENSDARG00000099755/ENSDARG00000012987
24h_5mG	GO:0009179	purine ribonucleoside diphosphate metabolic process	8.20347e-05	ENSDARG00000011665/ENSDARG00000062744/ENSDARG00000060797/ENSDARG00000013750/ENSDARG00000043457/ENSDARG00000039914/ENSDARG00000042010/ENSDARG00000053684/ENSDARG00000005423/ENSDARG00000034470/ENSDARG00000005926/ENSDARG00000022456/ENSDARG00000014179/ENSDARG00000099755/ENSDARG00000012987
24h_5mG	GO:0009185	ribonucleoside diphosphate metabolic process	8.20347e-05	ENSDARG00000011665/ENSDARG00000062744/ENSDARG00000060797/ENSDARG00000013750/ENSDARG00000043457/ENSDARG00000039914/ENSDARG00000042010/ENSDARG00000053684/ENSDARG00000005423/ENSDARG00000034470/ENSDARG00000005926/ENSDARG00000022456/ENSDARG00000014179/ENSDARG00000099755/ENSDARG00000012987
24h_5mG	GO:0007420	brain development	8.2155e-05	ENSDARG00000110470/ENSDARG00000100422/ENSDARG00000045544/ENSDARG00000045936/ENSDARG00000053493/ENSDARG00000011851/ENSDARG00000014690/ENSDARG00000086977/ENSDARG00000052846/ENSDARG00000026875/ENSDARG00000074899/ENSDARG00000055510/ENSDARG00000074466/ENSDARG00000010160/ENSDARG00000014746/ENSDARG00000011665/ENSDARG00000036844/ENSDARG00000096454/ENSDARG00000044511/ENSDARG00000095896/ENSDARG00000021669/…
24h_5mG	GO:0002183	cytoplasmic translational initiation	0.000109709	ENSDARG00000021257/ENSDARG00000016889/ENSDARG00000090697/ENSDARG00000102452/ENSDARG00000101082/ENSDARG00000013931/ENSDARG00000016443/ENSDARG00000017445/ENSDARG00000068289
24h_5mG	GO:0006400	tRNA modification	0.000111746	ENSDARG00000045846/ENSDARG00000008852/ENSDARG00000051851/ENSDARG00000067918/ENSDARG00000043105/ENSDARG00000041575/ENSDARG00000100264/ENSDARG00000041372/ENSDARG00000054259/ENSDARG00000099528/ENSDARG00000017199/ENSDARG00000076518/ENSDARG00000018650/ENSDARG00000016093/ENSDARG00000077607
24h_5mG	GO:0006414	translational elongation	0.000120084	ENSDARG00000011201/ENSDARG00000104173/ENSDARG00000044521/ENSDARG00000101406/ENSDARG00000100371/ENSDARG00000030053/ENSDARG00000042839/ENSDARG00000056119/ENSDARG00000021864/ENSDARG00000020850/ENSDARG00000057973/ENSDARG00000017235
24h_5mG	GO:1902600	proton transmembrane transport	0.000137738	ENSDARG00000078560/ENSDARG00000104537/ENSDARG00000057853/ENSDARG00000056008/ENSDARG00000009447/ENSDARG00000038577/ENSDARG00000001788/ENSDARG00000067784/ENSDARG00000029439/ENSDARG00000011553/ENSDARG00000022438/ENSDARG00000053217/ENSDARG00000101794/ENSDARG00000075933/ENSDARG00000099663/ENSDARG00000056108/ENSDARG00000054907/ENSDARG00000035880/ENSDARG00000022509/ENSDARG00000010149/ENSDARG00000095273/…
24h_5mG	GO:0043038	amino acid activation	0.0001504	ENSDARG00000103799/ENSDARG00000098825/ENSDARG00000034396/ENSDARG00000078546/ENSDARG00000103099/ENSDARG00000070043/ENSDARG00000032277/ENSDARG00000100954/ENSDARG00000016864/ENSDARG00000061100/ENSDARG00000054530/ENSDARG00000007955/ENSDARG00000091247/ENSDARG00000059070/ENSDARG00000077299
24h_5mG	GO:0043039	tRNA aminoacylation	0.0001504	ENSDARG00000103799/ENSDARG00000098825/ENSDARG00000034396/ENSDARG00000078546/ENSDARG00000103099/ENSDARG00000070043/ENSDARG00000032277/ENSDARG00000100954/ENSDARG00000016864/ENSDARG00000061100/ENSDARG00000054530/ENSDARG00000007955/ENSDARG00000091247/ENSDARG00000059070/ENSDARG00000077299
24h_5mG	GO:0035282	segmentation	0.00016705	ENSDARG00000070535/ENSDARG00000053493/ENSDARG00000014722/ENSDARG00000017917/ENSDARG00000011665/ENSDARG00000077722/ENSDARG00000013576/ENSDARG00000059866/ENSDARG00000006526/ENSDARG00000003398/ENSDARG00000019815/ENSDARG00000030602/ENSDARG00000007329/ENSDARG00000114554/ENSDARG00000036292/ENSDARG00000005355/ENSDARG00000011785/ENSDARG00000100514/ENSDARG00000016350/ENSDARG00000056732/ENSDARG00000054560/…
24h_5mG	GO:0006261	DNA-dependent DNA replication	0.00017409	ENSDARG00000045815/ENSDARG00000019507/ENSDARG00000102265/ENSDARG00000024204/ENSDARG00000041411/ENSDARG00000101180/ENSDARG00000100028/ENSDARG00000055314/ENSDARG00000068719/ENSDARG00000009942/ENSDARG00000040041/ENSDARG00000102798
24h_5mG	GO:0006090	pyruvate metabolic process	0.000180687	ENSDARG00000011665/ENSDARG00000062744/ENSDARG00000060797/ENSDARG00000013750/ENSDARG00000043457/ENSDARG00000039914/ENSDARG00000042010/ENSDARG00000053684/ENSDARG00000005423/ENSDARG00000034470/ENSDARG00000022456/ENSDARG00000014179/ENSDARG00000099755/ENSDARG00000012987
24h_5mG	GO:0006364	rRNA processing	0.000200142	ENSDARG00000104227/ENSDARG00000052344/ENSDARG00000003287/ENSDARG00000103337/ENSDARG00000040730/ENSDARG00000053912/ENSDARG00000043960/ENSDARG00000040727/ENSDARG00000002720/ENSDARG00000054259/ENSDARG00000063627/ENSDARG00000063596/ENSDARG00000104938/ENSDARG00000071500/ENSDARG00000002710
24h_5mG	GO:0009152	purine ribonucleotide biosynthetic process	0.00020821	ENSDARG00000056008/ENSDARG00000017049/ENSDARG00000011665/ENSDARG00000062744/ENSDARG00000009447/ENSDARG00000060797/ENSDARG00000013750/ENSDARG00000101089/ENSDARG00000001788/ENSDARG00000091342/ENSDARG00000043457/ENSDARG00000039914/ENSDARG00000042010/ENSDARG00000033539/ENSDARG00000004517/ENSDARG00000011553/ENSDARG00000014230/ENSDARG00000053684/ENSDARG00000004979/ENSDARG00000003311/ENSDARG00000005423/…
24h_5mG	GO:0006165	nucleoside diphosphate phosphorylation	0.000212455	ENSDARG00000011665/ENSDARG00000062744/ENSDARG00000060797/ENSDARG00000013750/ENSDARG00000052712/ENSDARG00000043457/ENSDARG00000039914/ENSDARG00000042010/ENSDARG00000053684/ENSDARG00000005423/ENSDARG00000034470/ENSDARG00000103791/ENSDARG00000022456/ENSDARG00000014179/ENSDARG00000099755/ENSDARG00000012987
24h_5mG	GO:0046939	nucleotide phosphorylation	0.000212455	ENSDARG00000011665/ENSDARG00000062744/ENSDARG00000060797/ENSDARG00000013750/ENSDARG00000052712/ENSDARG00000043457/ENSDARG00000039914/ENSDARG00000042010/ENSDARG00000053684/ENSDARG00000005423/ENSDARG00000034470/ENSDARG00000103791/ENSDARG00000022456/ENSDARG00000014179/ENSDARG00000099755/ENSDARG00000012987
24h_5mG	GO:0009132	nucleoside diphosphate metabolic process	0.000218485	ENSDARG00000011665/ENSDARG00000062744/ENSDARG00000060797/ENSDARG00000013750/ENSDARG00000052712/ENSDARG00000043457/ENSDARG00000039914/ENSDARG00000042010/ENSDARG00000053684/ENSDARG00000005423/ENSDARG00000034470/ENSDARG00000005926/ENSDARG00000103791/ENSDARG00000022456/ENSDARG00000014179/ENSDARG00000099755/ENSDARG00000012987
24h_5mG	GO:0001522	pseudouridine synthesis	0.000269015	ENSDARG00000057929/ENSDARG00000104227/ENSDARG00000079973/ENSDARG00000060992/ENSDARG00000045562/ENSDARG00000012674/ENSDARG00000028976/ENSDARG00000031774
24h_5mG	GO:0043062	extracellular structure organization	0.000278131	ENSDARG00000056803/ENSDARG00000045946/ENSDARG00000002791/ENSDARG00000045958/ENSDARG00000005762/ENSDARG00000040295/ENSDARG00000007886/ENSDARG00000079327/ENSDARG00000102332/ENSDARG00000094324/ENSDARG00000074745/ENSDARG00000039563/ENSDARG00000101844/ENSDARG00000020811/ENSDARG00000011821/ENSDARG00000054807/ENSDARG00000103311
24h_5mG	GO:0001756	somitogenesis	0.000279808	ENSDARG00000070535/ENSDARG00000053493/ENSDARG00000014722/ENSDARG00000017917/ENSDARG00000011665/ENSDARG00000077722/ENSDARG00000013576/ENSDARG00000006526/ENSDARG00000003398/ENSDARG00000019815/ENSDARG00000007329/ENSDARG00000114554/ENSDARG00000036292/ENSDARG00000005355/ENSDARG00000011785/ENSDARG00000100514/ENSDARG00000016350/ENSDARG00000056732/ENSDARG00000054560/ENSDARG00000035095/ENSDARG00000068761/…
24h_5mG	GO:0030218	erythrocyte differentiation	0.000286716	ENSDARG00000059805/ENSDARG00000010160/ENSDARG00000015128/ENSDARG00000042338/ENSDARG00000026655/ENSDARG00000038792/ENSDARG00000030602/ENSDARG00000041232/ENSDARG00000038643/ENSDARG00000007329/ENSDARG00000007892/ENSDARG00000103007/ENSDARG00000088030/ENSDARG00000067975/ENSDARG00000021864/ENSDARG00000023298/ENSDARG00000043509/ENSDARG00000003462/ENSDARG00000018334/ENSDARG00000036629/ENSDARG00000059327/…
24h_5mG	GO:0006082	organic acid metabolic process	0.000302398	ENSDARG00000057714/ENSDARG00000045517/ENSDARG00000103744/ENSDARG00000103799/ENSDARG00000105187/ENSDARG00000052148/ENSDARG00000098825/ENSDARG00000005643/ENSDARG00000011665/ENSDARG00000027419/ENSDARG00000062744/ENSDARG00000014727/ENSDARG00000100003/ENSDARG00000060797/ENSDARG00000013750/ENSDARG00000034396/ENSDARG00000012369/ENSDARG00000078546/ENSDARG00000052712/ENSDARG00000017772/ENSDARG00000103099/…
24h_5mG	GO:0017144	drug metabolic process	0.000316888	ENSDARG00000057714/ENSDARG00000105187/ENSDARG00000018494/ENSDARG00000056008/ENSDARG00000017049/ENSDARG00000011665/ENSDARG00000062744/ENSDARG00000009447/ENSDARG00000060797/ENSDARG00000013750/ENSDARG00000052712/ENSDARG00000017772/ENSDARG00000005870/ENSDARG00000019496/ENSDARG00000001788/ENSDARG00000041314/ENSDARG00000043457/ENSDARG00000039914/ENSDARG00000042010/ENSDARG00000010478/ENSDARG00000011553/…
24h_5mG	GO:0019752	carboxylic acid metabolic process	0.000317365	ENSDARG00000057714/ENSDARG00000045517/ENSDARG00000103744/ENSDARG00000103799/ENSDARG00000105187/ENSDARG00000052148/ENSDARG00000098825/ENSDARG00000005643/ENSDARG00000011665/ENSDARG00000027419/ENSDARG00000062744/ENSDARG00000014727/ENSDARG00000100003/ENSDARG00000060797/ENSDARG00000013750/ENSDARG00000034396/ENSDARG00000012369/ENSDARG00000078546/ENSDARG00000052712/ENSDARG00000017772/ENSDARG00000103099/…
24h_5mG	GO:0009166	nucleotide catabolic process	0.000324301	ENSDARG00000011665/ENSDARG00000062744/ENSDARG00000060797/ENSDARG00000013750/ENSDARG00000043457/ENSDARG00000039914/ENSDARG00000042010/ENSDARG00000053684/ENSDARG00000005423/ENSDARG00000034470/ENSDARG00000022456/ENSDARG00000014179/ENSDARG00000099755/ENSDARG00000012987
24h_5mG	GO:0034101	erythrocyte homeostasis	0.000340748	ENSDARG00000059805/ENSDARG00000010160/ENSDARG00000015128/ENSDARG00000042338/ENSDARG00000026655/ENSDARG00000038792/ENSDARG00000030602/ENSDARG00000041232/ENSDARG00000038643/ENSDARG00000007329/ENSDARG00000007892/ENSDARG00000103007/ENSDARG00000088030/ENSDARG00000067975/ENSDARG00000021864/ENSDARG00000023298/ENSDARG00000043509/ENSDARG00000003462/ENSDARG00000018334/ENSDARG00000036629/ENSDARG00000059327/…
24h_5mG	GO:0006413	translational initiation	0.000362277	ENSDARG00000021257/ENSDARG00000016889/ENSDARG00000010194/ENSDARG00000077533/ENSDARG00000090697/ENSDARG00000102452/ENSDARG00000041397/ENSDARG00000004757/ENSDARG00000041607/ENSDARG00000101082/ENSDARG00000101061/ENSDARG00000013931/ENSDARG00000016443/ENSDARG00000012688/ENSDARG00000017445/ENSDARG00000068289/ENSDARG00000017439/ENSDARG00000005078/ENSDARG00000054916/ENSDARG00000008292/ENSDARG00000017235
24h_5mG	GO:0007049	cell cycle	0.000385398	ENSDARG00000091640/ENSDARG00000007315/ENSDARG00000036036/ENSDARG00000101637/ENSDARG00000051854/ENSDARG00000101652/ENSDARG00000099380/ENSDARG00000059020/ENSDARG00000062897/ENSDARG00000062601/ENSDARG00000058105/ENSDARG00000029406/ENSDARG00000067984/ENSDARG00000099139/ENSDARG00000088492/ENSDARG00000019507/ENSDARG00000010160/ENSDARG00000052344/ENSDARG00000045331/ENSDARG00000024006/ENSDARG00000044511/…
24h_5mG	GO:0019693	ribose phosphate metabolic process	0.000391031	ENSDARG00000018494/ENSDARG00000056008/ENSDARG00000017049/ENSDARG00000011665/ENSDARG00000099222/ENSDARG00000062744/ENSDARG00000009447/ENSDARG00000060797/ENSDARG00000013750/ENSDARG00000101089/ENSDARG00000012215/ENSDARG00000001788/ENSDARG00000091342/ENSDARG00000041314/ENSDARG00000043457/ENSDARG00000039914/ENSDARG00000042010/ENSDARG00000033539/ENSDARG00000004517/ENSDARG00000033916/ENSDARG00000011553/…
24h_5mG	GO:0043436	oxoacid metabolic process	0.000402409	ENSDARG00000057714/ENSDARG00000045517/ENSDARG00000103744/ENSDARG00000103799/ENSDARG00000105187/ENSDARG00000052148/ENSDARG00000098825/ENSDARG00000005643/ENSDARG00000011665/ENSDARG00000027419/ENSDARG00000062744/ENSDARG00000014727/ENSDARG00000100003/ENSDARG00000060797/ENSDARG00000013750/ENSDARG00000034396/ENSDARG00000012369/ENSDARG00000078546/ENSDARG00000052712/ENSDARG00000017772/ENSDARG00000103099/…
24h_5mG	GO:0008380	RNA splicing	0.00040473	ENSDARG00000045680/ENSDARG00000008188/ENSDARG00000018814/ENSDARG00000020178/ENSDARG00000018494/ENSDARG00000116743/ENSDARG00000012261/ENSDARG00000014746/ENSDARG00000014366/ENSDARG00000039213/ENSDARG00000098280/ENSDARG00000009871/ENSDARG00000015325/ENSDARG00000011245/ENSDARG00000091563/ENSDARG00000041226/ENSDARG00000100209/ENSDARG00000062612/ENSDARG00000004757/ENSDARG00000016775/ENSDARG00000086411/…
24h_5mG	GO:0006164	purine nucleotide biosynthetic process	0.00041058	ENSDARG00000056008/ENSDARG00000017049/ENSDARG00000011665/ENSDARG00000099222/ENSDARG00000062744/ENSDARG00000009447/ENSDARG00000060797/ENSDARG00000013750/ENSDARG00000101089/ENSDARG00000001788/ENSDARG00000091342/ENSDARG00000043457/ENSDARG00000039914/ENSDARG00000042010/ENSDARG00000033539/ENSDARG00000004517/ENSDARG00000011553/ENSDARG00000014230/ENSDARG00000053684/ENSDARG00000004979/ENSDARG00000003311/…
24h_5mG	GO:0048872	homeostasis of number of cells	0.000475339	ENSDARG00000098745/ENSDARG00000059805/ENSDARG00000010160/ENSDARG00000015128/ENSDARG00000042338/ENSDARG00000026655/ENSDARG00000038792/ENSDARG00000030602/ENSDARG00000041232/ENSDARG00000038643/ENSDARG00000007329/ENSDARG00000007892/ENSDARG00000103007/ENSDARG00000088030/ENSDARG00000067975/ENSDARG00000021864/ENSDARG00000023298/ENSDARG00000043509/ENSDARG00000003462/ENSDARG00000018334/ENSDARG00000069373/…
24h_5mG	GO:0030856	regulation of epithelial cell differentiation	0.000478152	ENSDARG00000035350/ENSDARG00000062892/ENSDARG00000014018/ENSDARG00000019930/ENSDARG00000040747
24h_5mG	GO:0035188	hatching	0.000478152	ENSDARG00000035622/ENSDARG00000038792/ENSDARG00000025147/ENSDARG00000023656/ENSDARG00000019122
24h_5mG	GO:0071684	organism emergence from protective structure	0.000478152	ENSDARG00000035622/ENSDARG00000038792/ENSDARG00000025147/ENSDARG00000023656/ENSDARG00000019122
24h_5mG	GO:0051726	regulation of cell cycle	0.000514912	ENSDARG00000091640/ENSDARG00000036036/ENSDARG00000101637/ENSDARG00000099380/ENSDARG00000058105/ENSDARG00000067984/ENSDARG00000099139/ENSDARG00000010160/ENSDARG00000052344/ENSDARG00000045331/ENSDARG00000024006/ENSDARG00000044511/ENSDARG00000055996/ENSDARG00000007320/ENSDARG00000013576/ENSDARG00000016304/ENSDARG00000074379/ENSDARG00000096554/ENSDARG00000074378/ENSDARG00000036685/ENSDARG00000098529/…
24h_5mG	GO:0007507	heart development	0.000559156	ENSDARG00000018820/ENSDARG00000094191/ENSDARG00000019969/ENSDARG00000010591/ENSDARG00000092060/ENSDARG00000055639/ENSDARG00000038139/ENSDARG00000054438/ENSDARG00000060348/ENSDARG00000091834/ENSDARG00000059794/ENSDARG00000103589/ENSDARG00000077722/ENSDARG00000002791/ENSDARG00000018460/ENSDARG00000006526/ENSDARG00000003398/ENSDARG00000010655/ENSDARG00000020057/ENSDARG00000019815/ENSDARG00000017882/…
24h_5mG	GO:0019359	nicotinamide nucleotide biosynthetic process	0.000563435	ENSDARG00000011665/ENSDARG00000062744/ENSDARG00000060797/ENSDARG00000013750/ENSDARG00000043457/ENSDARG00000039914/ENSDARG00000042010/ENSDARG00000027930/ENSDARG00000098313/ENSDARG00000053684/ENSDARG00000005423/ENSDARG00000034470/ENSDARG00000022456/ENSDARG00000014179/ENSDARG00000099755/ENSDARG00000012987
24h_5mG	GO:0019363	pyridine nucleotide biosynthetic process	0.000563435	ENSDARG00000011665/ENSDARG00000062744/ENSDARG00000060797/ENSDARG00000013750/ENSDARG00000043457/ENSDARG00000039914/ENSDARG00000042010/ENSDARG00000027930/ENSDARG00000098313/ENSDARG00000053684/ENSDARG00000005423/ENSDARG00000034470/ENSDARG00000022456/ENSDARG00000014179/ENSDARG00000099755/ENSDARG00000012987
24h_5mG	GO:0030198	extracellular matrix organization	0.000563435	ENSDARG00000056803/ENSDARG00000045946/ENSDARG00000002791/ENSDARG00000045958/ENSDARG00000005762/ENSDARG00000007886/ENSDARG00000079327/ENSDARG00000102332/ENSDARG00000094324/ENSDARG00000074745/ENSDARG00000039563/ENSDARG00000101844/ENSDARG00000020811/ENSDARG00000011821/ENSDARG00000054807/ENSDARG00000103311
24h_5mG	GO:0072522	purine-containing compound biosynthetic process	0.000596044	ENSDARG00000056008/ENSDARG00000017049/ENSDARG00000011665/ENSDARG00000099222/ENSDARG00000062744/ENSDARG00000009447/ENSDARG00000060797/ENSDARG00000013750/ENSDARG00000101089/ENSDARG00000001788/ENSDARG00000091342/ENSDARG00000043457/ENSDARG00000039914/ENSDARG00000042010/ENSDARG00000033539/ENSDARG00000004517/ENSDARG00000011553/ENSDARG00000014230/ENSDARG00000053684/ENSDARG00000004979/ENSDARG00000003311/…
24h_5mG	GO:0009165	nucleotide biosynthetic process	0.000606227	ENSDARG00000056008/ENSDARG00000017049/ENSDARG00000011665/ENSDARG00000019326/ENSDARG00000099222/ENSDARG00000062744/ENSDARG00000009447/ENSDARG00000060797/ENSDARG00000013750/ENSDARG00000101089/ENSDARG00000012215/ENSDARG00000001788/ENSDARG00000091342/ENSDARG00000043457/ENSDARG00000039914/ENSDARG00000042010/ENSDARG00000033539/ENSDARG00000004517/ENSDARG00000033916/ENSDARG00000027930/ENSDARG00000011553/…
24h_5mG	GO:0009259	ribonucleotide metabolic process	0.000624886	ENSDARG00000018494/ENSDARG00000056008/ENSDARG00000017049/ENSDARG00000011665/ENSDARG00000062744/ENSDARG00000009447/ENSDARG00000060797/ENSDARG00000013750/ENSDARG00000101089/ENSDARG00000012215/ENSDARG00000001788/ENSDARG00000091342/ENSDARG00000041314/ENSDARG00000043457/ENSDARG00000039914/ENSDARG00000042010/ENSDARG00000033539/ENSDARG00000004517/ENSDARG00000033916/ENSDARG00000011553/ENSDARG00000014230/…
24h_5mG	GO:0001757	somite specification	0.000663991	ENSDARG00000014722/ENSDARG00000017917/ENSDARG00000003398/ENSDARG00000019815/ENSDARG00000056732/ENSDARG00000068761/ENSDARG00000097947
24h_5mG	GO:0007379	segment specification	0.000663991	ENSDARG00000014722/ENSDARG00000017917/ENSDARG00000003398/ENSDARG00000019815/ENSDARG00000056732/ENSDARG00000068761/ENSDARG00000097947
24h_5mG	GO:0006457	protein folding	0.000681592	ENSDARG00000087206/ENSDARG00000104674/ENSDARG00000007385/ENSDARG00000015422/ENSDARG00000013475/ENSDARG00000099301/ENSDARG00000056160/ENSDARG00000056167/ENSDARG00000016173/ENSDARG00000029150/ENSDARG00000024746/ENSDARG00000010478/ENSDARG00000076290/ENSDARG00000009212/ENSDARG00000017891/ENSDARG00000021252/ENSDARG00000008243/ENSDARG00000103994/ENSDARG00000059097/ENSDARG00000051762
24h_5mG	GO:1901292	nucleoside phosphate catabolic process	0.000716643	ENSDARG00000011665/ENSDARG00000062744/ENSDARG00000060797/ENSDARG00000013750/ENSDARG00000043457/ENSDARG00000039914/ENSDARG00000042010/ENSDARG00000053684/ENSDARG00000005423/ENSDARG00000034470/ENSDARG00000022456/ENSDARG00000014179/ENSDARG00000099755/ENSDARG00000012987
24h_5mG	GO:0048570	notochord morphogenesis	0.000728346	ENSDARG00000076904/ENSDARG00000020057/ENSDARG00000077403/ENSDARG00000078052/ENSDARG00000021201/ENSDARG00000035095/ENSDARG00000098237/ENSDARG00000101209
24h_5mG	GO:1901293	nucleoside phosphate biosynthetic process	0.000739858	ENSDARG00000056008/ENSDARG00000017049/ENSDARG00000011665/ENSDARG00000019326/ENSDARG00000099222/ENSDARG00000062744/ENSDARG00000009447/ENSDARG00000060797/ENSDARG00000013750/ENSDARG00000101089/ENSDARG00000012215/ENSDARG00000001788/ENSDARG00000091342/ENSDARG00000043457/ENSDARG00000039914/ENSDARG00000042010/ENSDARG00000033539/ENSDARG00000004517/ENSDARG00000033916/ENSDARG00000027930/ENSDARG00000011553/…
24h_5mG	GO:0009117	nucleotide metabolic process	0.00077622	ENSDARG00000018494/ENSDARG00000056008/ENSDARG00000017049/ENSDARG00000011665/ENSDARG00000019326/ENSDARG00000099222/ENSDARG00000062744/ENSDARG00000009447/ENSDARG00000060797/ENSDARG00000013750/ENSDARG00000101089/ENSDARG00000036990/ENSDARG00000052712/ENSDARG00000012215/ENSDARG00000001788/ENSDARG00000091342/ENSDARG00000041314/ENSDARG00000043457/ENSDARG00000039914/ENSDARG00000042010/ENSDARG00000033539/…
24h_5mG	GO:0055123	digestive system development	0.000825466	ENSDARG00000007277/ENSDARG00000112049/ENSDARG00000053493/ENSDARG00000055639/ENSDARG00000052148/ENSDARG00000003270/ENSDARG00000003599/ENSDARG00000096454/ENSDARG00000103589/ENSDARG00000096249/ENSDARG00000046074/ENSDARG00000010655/ENSDARG00000017882/ENSDARG00000019260/ENSDARG00000059236/ENSDARG00000093022/ENSDARG00000007682/ENSDARG00000007329/ENSDARG00000020527/ENSDARG00000036292/ENSDARG00000062915/…
24h_5mG	GO:0002262	myeloid cell homeostasis	0.000893782	ENSDARG00000059805/ENSDARG00000010160/ENSDARG00000015128/ENSDARG00000042338/ENSDARG00000026655/ENSDARG00000038792/ENSDARG00000030602/ENSDARG00000041232/ENSDARG00000038643/ENSDARG00000007329/ENSDARG00000007892/ENSDARG00000103007/ENSDARG00000088030/ENSDARG00000067975/ENSDARG00000021864/ENSDARG00000023298/ENSDARG00000043509/ENSDARG00000003462/ENSDARG00000018334/ENSDARG00000036629/ENSDARG00000059327/…
24h_5mG	GO:0016052	carbohydrate catabolic process	0.000914895	ENSDARG00000011665/ENSDARG00000062744/ENSDARG00000060797/ENSDARG00000013750/ENSDARG00000043457/ENSDARG00000039914/ENSDARG00000042010/ENSDARG00000053684/ENSDARG00000005423/ENSDARG00000034470/ENSDARG00000022456/ENSDARG00000014179/ENSDARG00000099755/ENSDARG00000012987
24h_5mG	GO:0006753	nucleoside phosphate metabolic process	0.000992611	ENSDARG00000018494/ENSDARG00000056008/ENSDARG00000017049/ENSDARG00000011665/ENSDARG00000019326/ENSDARG00000099222/ENSDARG00000062744/ENSDARG00000009447/ENSDARG00000060797/ENSDARG00000013750/ENSDARG00000101089/ENSDARG00000036990/ENSDARG00000052712/ENSDARG00000012215/ENSDARG00000001788/ENSDARG00000091342/ENSDARG00000041314/ENSDARG00000043457/ENSDARG00000039914/ENSDARG00000042010/ENSDARG00000033539/…
24h_5mG	GO:0019362	pyridine nucleotide metabolic process	0.00102101	ENSDARG00000011665/ENSDARG00000062744/ENSDARG00000060797/ENSDARG00000013750/ENSDARG00000043457/ENSDARG00000039914/ENSDARG00000042010/ENSDARG00000027930/ENSDARG00000098313/ENSDARG00000053684/ENSDARG00000005423/ENSDARG00000103369/ENSDARG00000034470/ENSDARG00000022456/ENSDARG00000014179/ENSDARG00000099755/ENSDARG00000012987
24h_5mG	GO:0046496	nicotinamide nucleotide metabolic process	0.00102101	ENSDARG00000011665/ENSDARG00000062744/ENSDARG00000060797/ENSDARG00000013750/ENSDARG00000043457/ENSDARG00000039914/ENSDARG00000042010/ENSDARG00000027930/ENSDARG00000098313/ENSDARG00000053684/ENSDARG00000005423/ENSDARG00000103369/ENSDARG00000034470/ENSDARG00000022456/ENSDARG00000014179/ENSDARG00000099755/ENSDARG00000012987
24h_5mG	GO:0006189	'de novo' IMP biosynthetic process	0.00103569	ENSDARG00000017049/ENSDARG00000101089/ENSDARG00000033539/ENSDARG00000004517
24h_5mG	GO:0048645	animal organ formation	0.00104736	ENSDARG00000053493/ENSDARG00000103589/ENSDARG00000002791/ENSDARG00000006526/ENSDARG00000019815/ENSDARG00000103542/ENSDARG00000044059/ENSDARG00000037555/ENSDARG00000046019/ENSDARG00000017821/ENSDARG00000035095
24h_5mG	GO:0060485	mesenchyme development	0.00105196	ENSDARG00000070546/ENSDARG00000007277/ENSDARG00000053493/ENSDARG00000038139/ENSDARG00000057633/ENSDARG00000021032/ENSDARG00000003961/ENSDARG00000077473/ENSDARG00000068143/ENSDARG00000003398/ENSDARG00000036371/ENSDARG00000011188/ENSDARG00000019260/ENSDARG00000091563/ENSDARG00000057911/ENSDARG00000042535/ENSDARG00000019920/ENSDARG00000007329/ENSDARG00000037433/ENSDARG00000021201/ENSDARG00000111701/…
24h_5mG	GO:0072525	pyridine-containing compound biosynthetic process	0.00108028	ENSDARG00000011665/ENSDARG00000062744/ENSDARG00000060797/ENSDARG00000013750/ENSDARG00000043457/ENSDARG00000039914/ENSDARG00000042010/ENSDARG00000027930/ENSDARG00000098313/ENSDARG00000053684/ENSDARG00000005423/ENSDARG00000034470/ENSDARG00000022456/ENSDARG00000014179/ENSDARG00000099755/ENSDARG00000012987
24h_5mG	GO:0015985	energy coupled proton transport, down electrochemical gradient	0.001123	ENSDARG00000056008/ENSDARG00000009447/ENSDARG00000001788/ENSDARG00000011553/ENSDARG00000010149/ENSDARG00000070083/ENSDARG00000019404/ENSDARG00000063910
24h_5mG	GO:0015986	ATP synthesis coupled proton transport	0.001123	ENSDARG00000056008/ENSDARG00000009447/ENSDARG00000001788/ENSDARG00000011553/ENSDARG00000010149/ENSDARG00000070083/ENSDARG00000019404/ENSDARG00000063910
24h_5mG	GO:1902882	regulation of response to oxidative stress	0.00114531	ENSDARG00000027620/ENSDARG00000013741/ENSDARG00000020693/ENSDARG00000070012/ENSDARG00000015822
24h_5mG	GO:0001704	formation of primary germ layer	0.00139664	ENSDARG00000070546/ENSDARG00000056012/ENSDARG00000053868/ENSDARG00000007329/ENSDARG00000021201/ENSDARG00000099761/ENSDARG00000103320/ENSDARG00000014018/ENSDARG00000017821/ENSDARG00000115868/ENSDARG00000018260/ENSDARG00000035095/ENSDARG00000036670/ENSDARG00000102389/ENSDARG00000019930
24h_5mG	GO:0001707	mesoderm formation	0.00139819	ENSDARG00000070546/ENSDARG00000056012/ENSDARG00000053868/ENSDARG00000007329/ENSDARG00000021201/ENSDARG00000099761/ENSDARG00000103320/ENSDARG00000115868/ENSDARG00000035095/ENSDARG00000102389/ENSDARG00000019930
24h_5mG	GO:0009880	embryonic pattern specification	0.00147851	ENSDARG00000070535/ENSDARG00000014722/ENSDARG00000017917/ENSDARG00000059866/ENSDARG00000003398/ENSDARG00000027199/ENSDARG00000019815/ENSDARG00000014571/ENSDARG00000037238/ENSDARG00000014018/ENSDARG00000056732/ENSDARG00000068761/ENSDARG00000097947
24h_5mG	GO:0031124	mRNA 3'-end processing	0.00165299	ENSDARG00000018618/ENSDARG00000070431/ENSDARG00000041402/ENSDARG00000028971/ENSDARG00000004757/ENSDARG00000090788
24h_5mG	GO:0046148	pigment biosynthetic process	0.00167111	ENSDARG00000101089/ENSDARG00000004517/ENSDARG00000038643/ENSDARG00000075933/ENSDARG00000067975/ENSDARG00000003462/ENSDARG00000101021/ENSDARG00000021059
24h_5mG	GO:0009150	purine ribonucleotide metabolic process	0.00174264	ENSDARG00000018494/ENSDARG00000056008/ENSDARG00000017049/ENSDARG00000011665/ENSDARG00000062744/ENSDARG00000009447/ENSDARG00000060797/ENSDARG00000013750/ENSDARG00000101089/ENSDARG00000001788/ENSDARG00000091342/ENSDARG00000041314/ENSDARG00000043457/ENSDARG00000039914/ENSDARG00000042010/ENSDARG00000033539/ENSDARG00000004517/ENSDARG00000011553/ENSDARG00000014230/ENSDARG00000053684/ENSDARG00000057026/…
24h_5mG	GO:0006163	purine nucleotide metabolic process	0.00177578	ENSDARG00000018494/ENSDARG00000056008/ENSDARG00000017049/ENSDARG00000011665/ENSDARG00000099222/ENSDARG00000062744/ENSDARG00000009447/ENSDARG00000060797/ENSDARG00000013750/ENSDARG00000101089/ENSDARG00000001788/ENSDARG00000091342/ENSDARG00000041314/ENSDARG00000043457/ENSDARG00000039914/ENSDARG00000042010/ENSDARG00000033539/ENSDARG00000004517/ENSDARG00000011553/ENSDARG00000014230/ENSDARG00000053684/…
24h_5mG	GO:0022900	electron transport chain	0.00177687	ENSDARG00000039346/ENSDARG00000042469/ENSDARG00000052840/ENSDARG00000052190/ENSDARG00000038577/ENSDARG00000075709/ENSDARG00000041314/ENSDARG00000055240/ENSDARG00000053217/ENSDARG00000075933/ENSDARG00000077549/ENSDARG00000056108/ENSDARG00000054907/ENSDARG00000010113/ENSDARG00000095273/ENSDARG00000115557/ENSDARG00000097209/ENSDARG00000063916/ENSDARG00000063921
24h_5mG	GO:0072524	pyridine-containing compound metabolic process	0.00180036	ENSDARG00000011665/ENSDARG00000062744/ENSDARG00000060797/ENSDARG00000013750/ENSDARG00000043457/ENSDARG00000039914/ENSDARG00000042010/ENSDARG00000027930/ENSDARG00000098313/ENSDARG00000053684/ENSDARG00000005423/ENSDARG00000103369/ENSDARG00000034470/ENSDARG00000022456/ENSDARG00000014179/ENSDARG00000099755/ENSDARG00000012987
24h_5mG	GO:0051188	cofactor biosynthetic process	0.00183247	ENSDARG00000011665/ENSDARG00000062744/ENSDARG00000060797/ENSDARG00000013750/ENSDARG00000043457/ENSDARG00000039914/ENSDARG00000042010/ENSDARG00000027930/ENSDARG00000062025/ENSDARG00000038643/ENSDARG00000098313/ENSDARG00000070453/ENSDARG00000053684/ENSDARG00000075933/ENSDARG00000004979/ENSDARG00000003311/ENSDARG00000005423/ENSDARG00000034470/ENSDARG00000067975/ENSDARG00000022456/ENSDARG00000014179/…
24h_5mG	GO:0048729	tissue morphogenesis	0.0018661	ENSDARG00000070546/ENSDARG00000090444/ENSDARG00000053493/ENSDARG00000036036/ENSDARG00000045946/ENSDARG00000102012/ENSDARG00000010591/ENSDARG00000092060/ENSDARG00000052846/ENSDARG00000018958/ENSDARG00000015879/ENSDARG00000056012/ENSDARG00000054438/ENSDARG00000074248/ENSDARG00000103589/ENSDARG00000009534/ENSDARG00000002791/ENSDARG00000073848/ENSDARG00000036371/ENSDARG00000020057/ENSDARG00000019815/…
24h_5mG	GO:0006432	phenylalanyl-tRNA aminoacylation	0.00186732	ENSDARG00000098825/ENSDARG00000016864/ENSDARG00000091247
24h_5mG	GO:0007045	cell-substrate adherens junction assembly	0.00186732	ENSDARG00000103542/ENSDARG00000074745/ENSDARG00000101844
24h_5mG	GO:0030858	positive regulation of epithelial cell differentiation	0.00186732	ENSDARG00000035350/ENSDARG00000014018/ENSDARG00000019930
24h_5mG	GO:0090131	mesenchyme migration	0.00186732	ENSDARG00000036371/ENSDARG00000057911/ENSDARG00000045180
24h_5mG	GO:0072330	monocarboxylic acid biosynthetic process	0.00196353	ENSDARG00000103744/ENSDARG00000052148/ENSDARG00000011665/ENSDARG00000027419/ENSDARG00000062744/ENSDARG00000060797/ENSDARG00000013750/ENSDARG00000012369/ENSDARG00000043457/ENSDARG00000039914/ENSDARG00000042010/ENSDARG00000053684/ENSDARG00000004979/ENSDARG00000005423/ENSDARG00000067520/ENSDARG00000034470/ENSDARG00000012632/ENSDARG00000022456/ENSDARG00000014179/ENSDARG00000099755/ENSDARG00000012987
24h_5mG	GO:0009948	anterior/posterior axis specification	0.00206069	ENSDARG00000070535/ENSDARG00000060348/ENSDARG00000059866/ENSDARG00000010773/ENSDARG00000114554/ENSDARG00000036292/ENSDARG00000014018/ENSDARG00000068761/ENSDARG00000097947
24h_5mG	GO:0016072	rRNA metabolic process	0.00209666	ENSDARG00000104227/ENSDARG00000052344/ENSDARG00000003287/ENSDARG00000103337/ENSDARG00000040730/ENSDARG00000053912/ENSDARG00000043960/ENSDARG00000040727/ENSDARG00000002720/ENSDARG00000054259/ENSDARG00000063627/ENSDARG00000063596/ENSDARG00000104938/ENSDARG00000071500/ENSDARG00000002710
24h_5mG	GO:0072521	purine-containing compound metabolic process	0.00214207	ENSDARG00000018494/ENSDARG00000056008/ENSDARG00000017049/ENSDARG00000011665/ENSDARG00000099222/ENSDARG00000062744/ENSDARG00000009447/ENSDARG00000060797/ENSDARG00000013750/ENSDARG00000101089/ENSDARG00000001788/ENSDARG00000091342/ENSDARG00000041314/ENSDARG00000043457/ENSDARG00000039914/ENSDARG00000042010/ENSDARG00000033539/ENSDARG00000004517/ENSDARG00000011553/ENSDARG00000014230/ENSDARG00000053684/…
24h_5mG	GO:0061061	muscle structure development	0.00221417	ENSDARG00000070546/ENSDARG00000018820/ENSDARG00000007277/ENSDARG00000019969/ENSDARG00000103988/ENSDARG00000006757/ENSDARG00000057633/ENSDARG00000077722/ENSDARG00000079605/ENSDARG00000058996/ENSDARG00000018460/ENSDARG00000036371/ENSDARG00000042282/ENSDARG00000058656/ENSDARG00000029150/ENSDARG00000010478/ENSDARG00000091253/ENSDARG00000043309/ENSDARG00000078052/ENSDARG00000007329/ENSDARG00000058050/…
24h_5mG	GO:0030916	otic vesicle formation	0.00241076	ENSDARG00000052846/ENSDARG00000015879/ENSDARG00000002791/ENSDARG00000099144/ENSDARG00000116118/ENSDARG00000037238/ENSDARG00000071560/ENSDARG00000104566
24h_5mG	GO:0031123	RNA 3'-end processing	0.00241076	ENSDARG00000018618/ENSDARG00000045095/ENSDARG00000070431/ENSDARG00000041402/ENSDARG00000028971/ENSDARG00000004757/ENSDARG00000090788/ENSDARG00000057986
24h_5mG	GO:0048333	mesodermal cell differentiation	0.00241076	ENSDARG00000070546/ENSDARG00000056012/ENSDARG00000053868/ENSDARG00000021201/ENSDARG00000099761/ENSDARG00000103320/ENSDARG00000102389/ENSDARG00000019930
24h_5mG	GO:0061311	cell surface receptor signaling pathway involved in heart development	0.00241076	ENSDARG00000054438/ENSDARG00000007329/ENSDARG00000037238/ENSDARG00000021201/ENSDARG00000059774/ENSDARG00000018260/ENSDARG00000070787/ENSDARG00000056920
24h_5mG	GO:0003007	heart morphogenesis	0.00250256	ENSDARG00000019969/ENSDARG00000010591/ENSDARG00000092060/ENSDARG00000054438/ENSDARG00000103589/ENSDARG00000002791/ENSDARG00000006526/ENSDARG00000020057/ENSDARG00000019815/ENSDARG00000019260/ENSDARG00000103542/ENSDARG00000053868/ENSDARG00000042535/ENSDARG00000029439/ENSDARG00000007329/ENSDARG00000037995/ENSDARG00000044059/ENSDARG00000058050/ENSDARG00000056029/ENSDARG00000037555/ENSDARG00000037238/…
24h_5mG	GO:0007498	mesoderm development	0.00255619	ENSDARG00000070546/ENSDARG00000007277/ENSDARG00000053493/ENSDARG00000036096/ENSDARG00000056012/ENSDARG00000003398/ENSDARG00000053868/ENSDARG00000011703/ENSDARG00000019920/ENSDARG00000007329/ENSDARG00000044059/ENSDARG00000021201/ENSDARG00000099761/ENSDARG00000103320/ENSDARG00000115868/ENSDARG00000035095/ENSDARG00000102389/ENSDARG00000058861/ENSDARG00000019930/ENSDARG00000101209
24h_5mG	GO:0006779	porphyrin-containing compound biosynthetic process	0.00269081	ENSDARG00000062025/ENSDARG00000038643/ENSDARG00000075933/ENSDARG00000067975/ENSDARG00000003462/ENSDARG00000101021/ENSDARG00000021059
24h_5mG	GO:0009798	axis specification	0.00272845	ENSDARG00000100143/ENSDARG00000070535/ENSDARG00000060348/ENSDARG00000059866/ENSDARG00000010773/ENSDARG00000014571/ENSDARG00000114554/ENSDARG00000036292/ENSDARG00000103959/ENSDARG00000100514/ENSDARG00000023472/ENSDARG00000014018/ENSDARG00000068761/ENSDARG00000097947
24h_5mG	GO:0006783	heme biosynthetic process	0.00275146	ENSDARG00000038643/ENSDARG00000075933/ENSDARG00000067975/ENSDARG00000003462/ENSDARG00000101021/ENSDARG00000021059
24h_5mG	GO:0072028	nephron morphogenesis	0.00280276	ENSDARG00000090444/ENSDARG00000007329/ENSDARG00000014018/ENSDARG00000035095
24h_5mG	GO:0034404	nucleobase-containing small molecule biosynthetic process	0.00286335	ENSDARG00000011665/ENSDARG00000062744/ENSDARG00000060797/ENSDARG00000013750/ENSDARG00000012215/ENSDARG00000043457/ENSDARG00000039914/ENSDARG00000042010/ENSDARG00000033916/ENSDARG00000053684/ENSDARG00000005423/ENSDARG00000101844/ENSDARG00000034470/ENSDARG00000030700/ENSDARG00000103791/ENSDARG00000022456/ENSDARG00000014179/ENSDARG00000099755/ENSDARG00000012987
24h_5mG	GO:0007178	transmembrane receptor protein serine/threonine kinase signaling pathway	0.00301107	ENSDARG00000036096/ENSDARG00000104100/ENSDARG00000062601/ENSDARG00000017494/ENSDARG00000027199/ENSDARG00000010773/ENSDARG00000020057/ENSDARG00000011188/ENSDARG00000070428/ENSDARG00000030494/ENSDARG00000091563/ENSDARG00000099144/ENSDARG00000029150/ENSDARG00000007329/ENSDARG00000037995/ENSDARG00000020527/ENSDARG00000037238/ENSDARG00000021201/ENSDARG00000031763/ENSDARG00000010207/ENSDARG00000018260/…
24h_5mG	GO:0060562	epithelial tube morphogenesis	0.00317642	ENSDARG00000090444/ENSDARG00000053493/ENSDARG00000036036/ENSDARG00000010591/ENSDARG00000092060/ENSDARG00000052846/ENSDARG00000018958/ENSDARG00000015879/ENSDARG00000054438/ENSDARG00000002791/ENSDARG00000020057/ENSDARG00000019815/ENSDARG00000019260/ENSDARG00000103542/ENSDARG00000099144/ENSDARG00000029439/ENSDARG00000007329/ENSDARG00000086057/ENSDARG00000037995/ENSDARG00000116118/ENSDARG00000037555/…
24h_5mG	GO:0060914	heart formation	0.00376243	ENSDARG00000103589/ENSDARG00000002791/ENSDARG00000006526/ENSDARG00000019815/ENSDARG00000103542/ENSDARG00000044059/ENSDARG00000046019/ENSDARG00000017821/ENSDARG00000035095
24h_5mG	GO:0006378	mRNA polyadenylation	0.00416307	ENSDARG00000018618/ENSDARG00000041402/ENSDARG00000028971/ENSDARG00000004757/ENSDARG00000090788
24h_5mG	GO:0046907	intracellular transport	0.00419726	ENSDARG00000016979/ENSDARG00000018618/ENSDARG00000101680/ENSDARG00000058159/ENSDARG00000034823/ENSDARG00000017454/ENSDARG00000087206/ENSDARG00000104674/ENSDARG00000056803/ENSDARG00000045946/ENSDARG00000003235/ENSDARG00000035149/ENSDARG00000067605/ENSDARG00000103926/ENSDARG00000035188/ENSDARG00000102657/ENSDARG00000099375/ENSDARG00000098679/ENSDARG00000112002/ENSDARG00000102822/ENSDARG00000041217/…
24h_5mG	GO:0042273	ribosomal large subunit biogenesis	0.00431706	ENSDARG00000077162/ENSDARG00000003287/ENSDARG00000043960/ENSDARG00000063627/ENSDARG00000100452/ENSDARG00000061993
24h_5mG	GO:1900094	regulation of transcription from RNA polymerase II promoter involved in determination of left/right symmetry	0.00431706	ENSDARG00000007329/ENSDARG00000037995/ENSDARG00000037238/ENSDARG00000021201/ENSDARG00000018260/ENSDARG00000058861
24h_5mG	GO:0030099	myeloid cell differentiation	0.00460466	ENSDARG00000059805/ENSDARG00000010160/ENSDARG00000015128/ENSDARG00000042338/ENSDARG00000026655/ENSDARG00000103589/ENSDARG00000100494/ENSDARG00000038792/ENSDARG00000030602/ENSDARG00000053868/ENSDARG00000041232/ENSDARG00000038643/ENSDARG00000007329/ENSDARG00000007892/ENSDARG00000103007/ENSDARG00000088030/ENSDARG00000088877/ENSDARG00000067975/ENSDARG00000021864/ENSDARG00000023298/ENSDARG00000043509/…
24h_5mG	GO:0048332	mesoderm morphogenesis	0.00486504	ENSDARG00000070546/ENSDARG00000056012/ENSDARG00000053868/ENSDARG00000007329/ENSDARG00000021201/ENSDARG00000099761/ENSDARG00000103320/ENSDARG00000115868/ENSDARG00000035095/ENSDARG00000102389/ENSDARG00000019930
24h_5mG	GO:0035148	tube formation	0.00524656	ENSDARG00000112049/ENSDARG00000053493/ENSDARG00000036036/ENSDARG00000052846/ENSDARG00000015879/ENSDARG00000002791/ENSDARG00000099144/ENSDARG00000116118/ENSDARG00000037238/ENSDARG00000060298/ENSDARG00000071560/ENSDARG00000104566/ENSDARG00000035095
24h_5mG	GO:0001763	morphogenesis of a branching structure	0.00558271	ENSDARG00000053493/ENSDARG00000018958/ENSDARG00000103542/ENSDARG00000086057/ENSDARG00000037433/ENSDARG00000014018/ENSDARG00000091419
24h_5mG	GO:0033014	tetrapyrrole biosynthetic process	0.00558271	ENSDARG00000062025/ENSDARG00000038643/ENSDARG00000075933/ENSDARG00000067975/ENSDARG00000003462/ENSDARG00000101021/ENSDARG00000021059
24h_5mG	GO:0036342	post-anal tail morphogenesis	0.00558271	ENSDARG00000056012/ENSDARG00000077722/ENSDARG00000037238/ENSDARG00000036292/ENSDARG00000115868/ENSDARG00000018260/ENSDARG00000102389
24h_5mG	GO:0006733	oxidoreduction coenzyme metabolic process	0.0056709	ENSDARG00000011665/ENSDARG00000062744/ENSDARG00000060797/ENSDARG00000013750/ENSDARG00000043457/ENSDARG00000039914/ENSDARG00000042010/ENSDARG00000027930/ENSDARG00000098313/ENSDARG00000053684/ENSDARG00000005423/ENSDARG00000103369/ENSDARG00000034470/ENSDARG00000022456/ENSDARG00000014179/ENSDARG00000099755/ENSDARG00000012987
24h_5mG	GO:0002043	blood vessel endothelial cell proliferation involved in sprouting angiogenesis	0.00590223	ENSDARG00000018958/ENSDARG00000103542/ENSDARG00000036670/ENSDARG00000091419
24h_5mG	GO:0007044	cell-substrate junction assembly	0.00590223	ENSDARG00000103542/ENSDARG00000074745/ENSDARG00000101844/ENSDARG00000023920
24h_5mG	GO:0010092	specification of animal organ identity	0.00590223	ENSDARG00000053493/ENSDARG00000006526/ENSDARG00000019815/ENSDARG00000044059
24h_5mG	GO:0006606	protein import into nucleus	0.00621447	ENSDARG00000038066/ENSDARG00000104071/ENSDARG00000040245/ENSDARG00000020527/ENSDARG00000057026/ENSDARG00000016156/ENSDARG00000104889/ENSDARG00000008395
24h_5mG	GO:0034504	protein localization to nucleus	0.00621447	ENSDARG00000038066/ENSDARG00000104071/ENSDARG00000040245/ENSDARG00000020527/ENSDARG00000057026/ENSDARG00000016156/ENSDARG00000104889/ENSDARG00000008395
24h_5mG	GO:0050684	regulation of mRNA processing	0.00621447	ENSDARG00000018618/ENSDARG00000116743/ENSDARG00000014746/ENSDARG00000098280/ENSDARG00000009871/ENSDARG00000041402/ENSDARG00000062612/ENSDARG00000004757
24h_5mG	GO:0051170	import into nucleus	0.00621447	ENSDARG00000038066/ENSDARG00000104071/ENSDARG00000040245/ENSDARG00000020527/ENSDARG00000057026/ENSDARG00000016156/ENSDARG00000104889/ENSDARG00000008395
24h_5mG	GO:0043484	regulation of RNA splicing	0.00630741	ENSDARG00000018814/ENSDARG00000116743/ENSDARG00000014746/ENSDARG00000098280/ENSDARG00000009871/ENSDARG00000011245/ENSDARG00000062612/ENSDARG00000004757/ENSDARG00000086411/ENSDARG00000010238
24h_5mG	GO:0020027	hemoglobin metabolic process	0.00645306	ENSDARG00000059805/ENSDARG00000030602/ENSDARG00000062025/ENSDARG00000038643/ENSDARG00000043509/ENSDARG00000024295
24h_5mG	GO:0042541	hemoglobin biosynthetic process	0.00645306	ENSDARG00000059805/ENSDARG00000030602/ENSDARG00000062025/ENSDARG00000038643/ENSDARG00000043509/ENSDARG00000024295
24h_5mG	GO:0051781	positive regulation of cell division	0.00645306	ENSDARG00000045331/ENSDARG00000103542/ENSDARG00000037995/ENSDARG00000019367/ENSDARG00000041502/ENSDARG00000013457
24h_5mG	GO:0048565	digestive tract development	0.00667207	ENSDARG00000007277/ENSDARG00000112049/ENSDARG00000053493/ENSDARG00000055639/ENSDARG00000096454/ENSDARG00000103589/ENSDARG00000096249/ENSDARG00000046074/ENSDARG00000010655/ENSDARG00000019260/ENSDARG00000093022/ENSDARG00000007329/ENSDARG00000020527/ENSDARG00000036292/ENSDARG00000062915/ENSDARG00000017821/ENSDARG00000103296/ENSDARG00000035095
24h_5mG	GO:0006260	DNA replication	0.00671073	ENSDARG00000045815/ENSDARG00000019507/ENSDARG00000101161/ENSDARG00000039217/ENSDARG00000005218/ENSDARG00000102265/ENSDARG00000024204/ENSDARG00000041411/ENSDARG00000095046/ENSDARG00000101180/ENSDARG00000100028/ENSDARG00000055314/ENSDARG00000068719/ENSDARG00000009942/ENSDARG00000101465/ENSDARG00000042458/ENSDARG00000055969/ENSDARG00000054155/ENSDARG00000040041/ENSDARG00000102798
24h_5mG	GO:0003128	heart field specification	0.00678008	ENSDARG00000006526/ENSDARG00000019815/ENSDARG00000044059
24h_5mG	GO:0006376	mRNA splice site selection	0.00678008	ENSDARG00000014366/ENSDARG00000009871/ENSDARG00000055903
24h_5mG	GO:0032233	positive regulation of actin filament bundle assembly	0.00678008	ENSDARG00000038139/ENSDARG00000077293/ENSDARG00000088630
24h_5mG	GO:0034333	adherens junction assembly	0.00678008	ENSDARG00000103542/ENSDARG00000074745/ENSDARG00000101844
24h_5mG	GO:0048532	anatomical structure arrangement	0.00678008	ENSDARG00000098334/ENSDARG00000021201/ENSDARG00000068755
24h_5mG	GO:0071156	regulation of cell cycle arrest	0.00678008	ENSDARG00000101637/ENSDARG00000029150/ENSDARG00000057513
24h_5mG	GO:0071157	negative regulation of cell cycle arrest	0.00678008	ENSDARG00000101637/ENSDARG00000029150/ENSDARG00000057513
24h_5mG	GO:0090162	establishment of epithelial cell polarity	0.00678008	ENSDARG00000019815/ENSDARG00000036670/ENSDARG00000102277
24h_5mG	GO:1901031	regulation of response to reactive oxygen species	0.00678008	ENSDARG00000020693/ENSDARG00000070012/ENSDARG00000015822
24h_5mG	GO:1903391	regulation of adherens junction organization	0.00678008	ENSDARG00000038139/ENSDARG00000103542/ENSDARG00000074745
24h_5mG	GO:0055086	nucleobase-containing small molecule metabolic process	0.00694514	ENSDARG00000018494/ENSDARG00000056008/ENSDARG00000017049/ENSDARG00000011665/ENSDARG00000019326/ENSDARG00000099222/ENSDARG00000062744/ENSDARG00000009447/ENSDARG00000060797/ENSDARG00000013750/ENSDARG00000101089/ENSDARG00000036990/ENSDARG00000052712/ENSDARG00000012215/ENSDARG00000001788/ENSDARG00000091342/ENSDARG00000041314/ENSDARG00000043457/ENSDARG00000039914/ENSDARG00000042010/ENSDARG00000033539/…
24h_5mG	GO:0021587	cerebellum morphogenesis	0.00768895	ENSDARG00000110470/ENSDARG00000100422/ENSDARG00000045544/ENSDARG00000043548/ENSDARG00000098334/ENSDARG00000014018/ENSDARG00000068755
24h_5mG	GO:0034622	cellular protein-containing complex assembly	0.00786567	ENSDARG00000102128/ENSDARG00000018618/ENSDARG00000057929/ENSDARG00000105430/ENSDARG00000004658/ENSDARG00000068868/ENSDARG00000075538/ENSDARG00000062601/ENSDARG00000055639/ENSDARG00000021257/ENSDARG00000016889/ENSDARG00000014366/ENSDARG00000067593/ENSDARG00000019181/ENSDARG00000077442/ENSDARG00000010194/ENSDARG00000054063/ENSDARG00000009871/ENSDARG00000103578/ENSDARG00000014790/ENSDARG00000075709/…
24h_5mG	GO:0031016	pancreas development	0.00791337	ENSDARG00000045936/ENSDARG00000053493/ENSDARG00000035350/ENSDARG00000052148/ENSDARG00000003270/ENSDARG00000003599/ENSDARG00000054438/ENSDARG00000010655/ENSDARG00000017882/ENSDARG00000019260/ENSDARG00000098834/ENSDARG00000059236/ENSDARG00000058451/ENSDARG00000093022/ENSDARG00000007682/ENSDARG00000007329/ENSDARG00000114554/ENSDARG00000020527/ENSDARG00000036292/ENSDARG00000102249/ENSDARG00000062915/…
24h_5mG	GO:0021575	hindbrain morphogenesis	0.00816726	ENSDARG00000110470/ENSDARG00000100422/ENSDARG00000045544/ENSDARG00000053493/ENSDARG00000043548/ENSDARG00000098334/ENSDARG00000014018/ENSDARG00000002601/ENSDARG00000068755
24h_5mG	GO:0072175	epithelial tube formation	0.0082864	ENSDARG00000053493/ENSDARG00000036036/ENSDARG00000052846/ENSDARG00000015879/ENSDARG00000002791/ENSDARG00000099144/ENSDARG00000116118/ENSDARG00000037238/ENSDARG00000060298/ENSDARG00000071560/ENSDARG00000104566/ENSDARG00000035095
24h_5mG	GO:0046434	organophosphate catabolic process	0.0085738	ENSDARG00000011665/ENSDARG00000062744/ENSDARG00000060797/ENSDARG00000013750/ENSDARG00000010130/ENSDARG00000043457/ENSDARG00000039914/ENSDARG00000042010/ENSDARG00000053684/ENSDARG00000005423/ENSDARG00000034470/ENSDARG00000036942/ENSDARG00000022456/ENSDARG00000014179/ENSDARG00000099755/ENSDARG00000012987
24h_5mG	GO:0007219	Notch signaling pathway	0.0085976	ENSDARG00000018958/ENSDARG00000014722/ENSDARG00000097637/ENSDARG00000037879/ENSDARG00000003398/ENSDARG00000032056/ENSDARG00000078016/ENSDARG00000015540/ENSDARG00000010791/ENSDARG00000056561/ENSDARG00000045958/ENSDARG00000026629/ENSDARG00000004870/ENSDARG00000002707/ENSDARG00000020442/ENSDARG00000060808/ENSDARG00000056732/ENSDARG00000054560/ENSDARG00000091419/ENSDARG00000015502
24h_5mG	GO:0046394	carboxylic acid biosynthetic process	0.00872994	ENSDARG00000103744/ENSDARG00000052148/ENSDARG00000011665/ENSDARG00000027419/ENSDARG00000062744/ENSDARG00000100003/ENSDARG00000060797/ENSDARG00000013750/ENSDARG00000012369/ENSDARG00000001873/ENSDARG00000043457/ENSDARG00000039914/ENSDARG00000042010/ENSDARG00000070453/ENSDARG00000053684/ENSDARG00000004979/ENSDARG00000005423/ENSDARG00000067520/ENSDARG00000034470/ENSDARG00000012632/ENSDARG00000040314/…
24h_5mG	GO:1903311	regulation of mRNA metabolic process	0.00903472	ENSDARG00000018618/ENSDARG00000116743/ENSDARG00000014746/ENSDARG00000098280/ENSDARG00000009871/ENSDARG00000041402/ENSDARG00000062612/ENSDARG00000004757/ENSDARG00000022813/ENSDARG00000037433/ENSDARG00000061168
24h_5mG	GO:0007050	cell cycle arrest	0.00926319	ENSDARG00000101637/ENSDARG00000067984/ENSDARG00000024006/ENSDARG00000029150/ENSDARG00000103011/ENSDARG00000057513
24h_5mG	GO:0016053	organic acid biosynthetic process	0.00961426	ENSDARG00000103744/ENSDARG00000052148/ENSDARG00000011665/ENSDARG00000027419/ENSDARG00000062744/ENSDARG00000100003/ENSDARG00000060797/ENSDARG00000013750/ENSDARG00000012369/ENSDARG00000001873/ENSDARG00000043457/ENSDARG00000039914/ENSDARG00000042010/ENSDARG00000070453/ENSDARG00000053684/ENSDARG00000004979/ENSDARG00000005423/ENSDARG00000067520/ENSDARG00000034470/ENSDARG00000012632/ENSDARG00000040314/…
24h_5mG	GO:0006417	regulation of translation	0.00969006	ENSDARG00000062601/ENSDARG00000076847/ENSDARG00000068255/ENSDARG00000068596/ENSDARG00000102452/ENSDARG00000046024/ENSDARG00000058419/ENSDARG00000004757/ENSDARG00000042839/ENSDARG00000041607/ENSDARG00000037433/ENSDARG00000005355/ENSDARG00000101061/ENSDARG00000057973/ENSDARG00000068289/ENSDARG00000005078/ENSDARG00000025581/ENSDARG00000054916/ENSDARG00000017235/ENSDARG00000021466
24h_5mG	GO:0034248	regulation of cellular amide metabolic process	0.00969006	ENSDARG00000062601/ENSDARG00000076847/ENSDARG00000068255/ENSDARG00000068596/ENSDARG00000102452/ENSDARG00000046024/ENSDARG00000058419/ENSDARG00000004757/ENSDARG00000042839/ENSDARG00000041607/ENSDARG00000037433/ENSDARG00000005355/ENSDARG00000101061/ENSDARG00000057973/ENSDARG00000068289/ENSDARG00000005078/ENSDARG00000025581/ENSDARG00000054916/ENSDARG00000017235/ENSDARG00000021466
24h_5mG	GO:0006979	response to oxidative stress	0.00990929	ENSDARG00000027620/ENSDARG00000052148/ENSDARG00000006207/ENSDARG00000076836/ENSDARG00000013741/ENSDARG00000020693/ENSDARG00000070012/ENSDARG00000015822/ENSDARG00000116835/ENSDARG00000102765/ENSDARG00000068478/ENSDARG00000104702
24h_5mG	GO:0015980	energy derivation by oxidation of organic compounds	0.00994248	ENSDARG00000039346/ENSDARG00000004904/ENSDARG00000105159/ENSDARG00000052712/ENSDARG00000017772/ENSDARG00000041314/ENSDARG00000014230/ENSDARG00000077549/ENSDARG00000014554/ENSDARG00000075132/ENSDARG00000010113/ENSDARG00000069498/ENSDARG00000030687/ENSDARG00000043371/ENSDARG00000075768/ENSDARG00000063916/ENSDARG00000063921
24h_50mG	GO:0006412	translation	5.94899e-45	ENSDARG00000045913/ENSDARG00000025073/ENSDARG00000024465/ENSDARG00000045487/ENSDARG00000011201/ENSDARG00000075129/ENSDARG00000036298/ENSDARG00000014690/ENSDARG00000104011/ENSDARG00000101306/ENSDARG00000029500/ENSDARG00000099380/ENSDARG00000033861/ENSDARG00000062601/ENSDARG00000058105/ENSDARG00000006691/ENSDARG00000104173/ENSDARG00000098825/ENSDARG00000013307/ENSDARG00000077291/ENSDARG00000010160/…
24h_50mG	GO:0043043	peptide biosynthetic process	2.34289e-44	ENSDARG00000045913/ENSDARG00000025073/ENSDARG00000024465/ENSDARG00000045487/ENSDARG00000011201/ENSDARG00000075129/ENSDARG00000036298/ENSDARG00000014690/ENSDARG00000104011/ENSDARG00000101306/ENSDARG00000029500/ENSDARG00000099380/ENSDARG00000033861/ENSDARG00000062601/ENSDARG00000058105/ENSDARG00000006691/ENSDARG00000104173/ENSDARG00000098825/ENSDARG00000013307/ENSDARG00000077291/ENSDARG00000010160/…
24h_50mG	GO:0006518	peptide metabolic process	1.05523e-42	ENSDARG00000045913/ENSDARG00000025073/ENSDARG00000024465/ENSDARG00000045487/ENSDARG00000011201/ENSDARG00000075129/ENSDARG00000036298/ENSDARG00000014690/ENSDARG00000104011/ENSDARG00000101306/ENSDARG00000029500/ENSDARG00000099380/ENSDARG00000033861/ENSDARG00000062601/ENSDARG00000058105/ENSDARG00000006691/ENSDARG00000104173/ENSDARG00000098825/ENSDARG00000013307/ENSDARG00000077291/ENSDARG00000010160/…
24h_50mG	GO:0043604	amide biosynthetic process	6.25552e-42	ENSDARG00000045913/ENSDARG00000025073/ENSDARG00000024465/ENSDARG00000045487/ENSDARG00000011201/ENSDARG00000075129/ENSDARG00000036298/ENSDARG00000014690/ENSDARG00000104011/ENSDARG00000101306/ENSDARG00000029500/ENSDARG00000099380/ENSDARG00000033861/ENSDARG00000062601/ENSDARG00000058105/ENSDARG00000006691/ENSDARG00000104173/ENSDARG00000098825/ENSDARG00000013307/ENSDARG00000077291/ENSDARG00000010160/…
24h_50mG	GO:0043603	cellular amide metabolic process	6.34465e-37	ENSDARG00000045913/ENSDARG00000025073/ENSDARG00000024465/ENSDARG00000045487/ENSDARG00000011201/ENSDARG00000075129/ENSDARG00000036298/ENSDARG00000014690/ENSDARG00000104011/ENSDARG00000101306/ENSDARG00000029500/ENSDARG00000099380/ENSDARG00000033861/ENSDARG00000062601/ENSDARG00000058105/ENSDARG00000006691/ENSDARG00000104173/ENSDARG00000098825/ENSDARG00000013307/ENSDARG00000077291/ENSDARG00000010160/…
24h_50mG	GO:0022613	ribonucleoprotein complex biogenesis	1.79235e-17	ENSDARG00000018618/ENSDARG00000057929/ENSDARG00000104227/ENSDARG00000038312/ENSDARG00000051783/ENSDARG00000019230/ENSDARG00000021257/ENSDARG00000040070/ENSDARG00000016889/ENSDARG00000069878/ENSDARG00000014366/ENSDARG00000052344/ENSDARG00000019181/ENSDARG00000009871/ENSDARG00000018961/ENSDARG00000103337/ENSDARG00000040730/ENSDARG00000098080/ENSDARG00000053912/ENSDARG00000102452/ENSDARG00000043960/…
24h_50mG	GO:0042254	ribosome biogenesis	1.94789e-12	ENSDARG00000057929/ENSDARG00000104227/ENSDARG00000038312/ENSDARG00000051783/ENSDARG00000019230/ENSDARG00000069878/ENSDARG00000052344/ENSDARG00000019181/ENSDARG00000018961/ENSDARG00000103337/ENSDARG00000040730/ENSDARG00000098080/ENSDARG00000053912/ENSDARG00000043960/ENSDARG00000077264/ENSDARG00000040727/ENSDARG00000037570/ENSDARG00000076526/ENSDARG00000059075/ENSDARG00000002720/ENSDARG00000023299/…
24h_50mG	GO:0006396	RNA processing	3.92695e-12	ENSDARG00000018618/ENSDARG00000045846/ENSDARG00000104227/ENSDARG00000008852/ENSDARG00000018814/ENSDARG00000051851/ENSDARG00000038312/ENSDARG00000017762/ENSDARG00000045095/ENSDARG00000062601/ENSDARG00000020178/ENSDARG00000053021/ENSDARG00000018494/ENSDARG00000116743/ENSDARG00000014746/ENSDARG00000040070/ENSDARG00000043105/ENSDARG00000014366/ENSDARG00000052344/ENSDARG00000039213/ENSDARG00000098280/…
24h_50mG	GO:0034470	ncRNA processing	2.63234e-09	ENSDARG00000045846/ENSDARG00000104227/ENSDARG00000008852/ENSDARG00000051851/ENSDARG00000017762/ENSDARG00000045095/ENSDARG00000043105/ENSDARG00000052344/ENSDARG00000041575/ENSDARG00000100264/ENSDARG00000103337/ENSDARG00000040730/ENSDARG00000098080/ENSDARG00000053912/ENSDARG00000102087/ENSDARG00000043960/ENSDARG00000041372/ENSDARG00000008239/ENSDARG00000040727/ENSDARG00000076526/ENSDARG00000069278/…
24h_50mG	GO:0022618	ribonucleoprotein complex assembly	1.79833e-08	ENSDARG00000018618/ENSDARG00000057929/ENSDARG00000021257/ENSDARG00000040070/ENSDARG00000016889/ENSDARG00000014366/ENSDARG00000019181/ENSDARG00000009871/ENSDARG00000102452/ENSDARG00000043960/ENSDARG00000101082/ENSDARG00000059075/ENSDARG00000013931/ENSDARG00000016443/ENSDARG00000011648/ENSDARG00000017445/ENSDARG00000100452/ENSDARG00000068289/ENSDARG00000074572/ENSDARG00000033175/ENSDARG00000055903/…
24h_50mG	GO:0009451	RNA modification	2.33392e-08	ENSDARG00000045846/ENSDARG00000057929/ENSDARG00000104227/ENSDARG00000008852/ENSDARG00000051851/ENSDARG00000043105/ENSDARG00000041575/ENSDARG00000100264/ENSDARG00000041372/ENSDARG00000060992/ENSDARG00000008239/ENSDARG00000040727/ENSDARG00000076526/ENSDARG00000069278/ENSDARG00000099528/ENSDARG00000017199/ENSDARG00000063596/ENSDARG00000035771/ENSDARG00000045562/ENSDARG00000069082/ENSDARG00000076518/…
24h_50mG	GO:0034660	ncRNA metabolic process	2.45798e-08	ENSDARG00000045846/ENSDARG00000104227/ENSDARG00000008852/ENSDARG00000051851/ENSDARG00000033861/ENSDARG00000017762/ENSDARG00000045095/ENSDARG00000062601/ENSDARG00000098825/ENSDARG00000043105/ENSDARG00000052344/ENSDARG00000034396/ENSDARG00000041575/ENSDARG00000078546/ENSDARG00000100264/ENSDARG00000103337/ENSDARG00000070043/ENSDARG00000040730/ENSDARG00000098080/ENSDARG00000053912/ENSDARG00000102087/…
24h_50mG	GO:0071826	ribonucleoprotein complex subunit organization	4.52844e-08	ENSDARG00000018618/ENSDARG00000057929/ENSDARG00000021257/ENSDARG00000040070/ENSDARG00000016889/ENSDARG00000014366/ENSDARG00000019181/ENSDARG00000009871/ENSDARG00000102452/ENSDARG00000043960/ENSDARG00000101082/ENSDARG00000059075/ENSDARG00000013931/ENSDARG00000016443/ENSDARG00000011648/ENSDARG00000017445/ENSDARG00000100452/ENSDARG00000068289/ENSDARG00000074572/ENSDARG00000033175/ENSDARG00000055903/…
24h_50mG	GO:0003002	regionalization	1.74816e-06	ENSDARG00000100143/ENSDARG00000070535/ENSDARG00000045936/ENSDARG00000053493/ENSDARG00000104100/ENSDARG00000058389/ENSDARG00000010591/ENSDARG00000067990/ENSDARG00000014722/ENSDARG00000017917/ENSDARG00000015879/ENSDARG00000056012/ENSDARG00000060348/ENSDARG00000011665/ENSDARG00000009534/ENSDARG00000077722/ENSDARG00000025372/ENSDARG00000002791/ENSDARG00000006526/ENSDARG00000010773/ENSDARG00000059255/…
24h_50mG	GO:0030218	erythrocyte differentiation	2.5104e-06	ENSDARG00000059549/ENSDARG00000059805/ENSDARG00000010160/ENSDARG00000015128/ENSDARG00000042338/ENSDARG00000026655/ENSDARG00000038792/ENSDARG00000076928/ENSDARG00000030602/ENSDARG00000041232/ENSDARG00000007329/ENSDARG00000007892/ENSDARG00000103007/ENSDARG00000095019/ENSDARG00000088030/ENSDARG00000067975/ENSDARG00000021864/ENSDARG00000023298/ENSDARG00000043509/ENSDARG00000004537/ENSDARG00000018334/…
24h_50mG	GO:0043009	chordate embryonic development	2.79492e-06	ENSDARG00000070535/ENSDARG00000011201/ENSDARG00000053493/ENSDARG00000036036/ENSDARG00000014690/ENSDARG00000058105/ENSDARG00000067990/ENSDARG00000014722/ENSDARG00000017917/ENSDARG00000102741/ENSDARG00000019507/ENSDARG00000010160/ENSDARG00000011665/ENSDARG00000057633/ENSDARG00000009534/ENSDARG00000077722/ENSDARG00000055996/ENSDARG00000100371/ENSDARG00000002791/ENSDARG00000018460/ENSDARG00000006526/…
24h_50mG	GO:0034101	erythrocyte homeostasis	3.07979e-06	ENSDARG00000059549/ENSDARG00000059805/ENSDARG00000010160/ENSDARG00000015128/ENSDARG00000042338/ENSDARG00000026655/ENSDARG00000038792/ENSDARG00000076928/ENSDARG00000030602/ENSDARG00000041232/ENSDARG00000007329/ENSDARG00000007892/ENSDARG00000103007/ENSDARG00000095019/ENSDARG00000088030/ENSDARG00000067975/ENSDARG00000021864/ENSDARG00000023298/ENSDARG00000043509/ENSDARG00000004537/ENSDARG00000018334/…
24h_50mG	GO:0009792	embryo development ending in birth or egg hatching	3.30944e-06	ENSDARG00000070535/ENSDARG00000011201/ENSDARG00000053493/ENSDARG00000036036/ENSDARG00000014690/ENSDARG00000058105/ENSDARG00000067990/ENSDARG00000014722/ENSDARG00000017917/ENSDARG00000102741/ENSDARG00000019507/ENSDARG00000010160/ENSDARG00000011665/ENSDARG00000057633/ENSDARG00000009534/ENSDARG00000077722/ENSDARG00000055996/ENSDARG00000100371/ENSDARG00000002791/ENSDARG00000018460/ENSDARG00000006526/…
24h_50mG	GO:0061053	somite development	6.13909e-06	ENSDARG00000070535/ENSDARG00000053493/ENSDARG00000067990/ENSDARG00000014722/ENSDARG00000017917/ENSDARG00000011665/ENSDARG00000057633/ENSDARG00000077722/ENSDARG00000006526/ENSDARG00000015540/ENSDARG00000019815/ENSDARG00000030494/ENSDARG00000007329/ENSDARG00000114554/ENSDARG00000063036/ENSDARG00000036292/ENSDARG00000039563/ENSDARG00000005355/ENSDARG00000011785/ENSDARG00000023299/ENSDARG00000007891/…
24h_50mG	GO:0006364	rRNA processing	6.66861e-06	ENSDARG00000104227/ENSDARG00000052344/ENSDARG00000103337/ENSDARG00000040730/ENSDARG00000098080/ENSDARG00000053912/ENSDARG00000043960/ENSDARG00000040727/ENSDARG00000076526/ENSDARG00000002720/ENSDARG00000063627/ENSDARG00000063596/ENSDARG00000104938/ENSDARG00000071500/ENSDARG00000002710
24h_50mG	GO:0048872	homeostasis of number of cells	9.59495e-06	ENSDARG00000059549/ENSDARG00000059805/ENSDARG00000010160/ENSDARG00000015128/ENSDARG00000042338/ENSDARG00000026655/ENSDARG00000038792/ENSDARG00000076928/ENSDARG00000030602/ENSDARG00000041232/ENSDARG00000007329/ENSDARG00000007892/ENSDARG00000103007/ENSDARG00000095019/ENSDARG00000088030/ENSDARG00000067975/ENSDARG00000021864/ENSDARG00000023298/ENSDARG00000043509/ENSDARG00000004537/ENSDARG00000018334/…
24h_50mG	GO:0002262	myeloid cell homeostasis	9.76759e-06	ENSDARG00000059549/ENSDARG00000059805/ENSDARG00000010160/ENSDARG00000015128/ENSDARG00000042338/ENSDARG00000026655/ENSDARG00000038792/ENSDARG00000076928/ENSDARG00000030602/ENSDARG00000041232/ENSDARG00000007329/ENSDARG00000007892/ENSDARG00000103007/ENSDARG00000095019/ENSDARG00000088030/ENSDARG00000067975/ENSDARG00000021864/ENSDARG00000023298/ENSDARG00000043509/ENSDARG00000004537/ENSDARG00000018334/…
24h_50mG	GO:0000375	RNA splicing, via transesterification reactions	1.37373e-05	ENSDARG00000020178/ENSDARG00000018494/ENSDARG00000116743/ENSDARG00000014746/ENSDARG00000040070/ENSDARG00000014366/ENSDARG00000039213/ENSDARG00000098280/ENSDARG00000009871/ENSDARG00000015325/ENSDARG00000041226/ENSDARG00000062612/ENSDARG00000015239/ENSDARG00000016855/ENSDARG00000011648/ENSDARG00000017673/ENSDARG00000070045/ENSDARG00000010238/ENSDARG00000033175/ENSDARG00000055903/ENSDARG00000089663/…
24h_50mG	GO:0000377	RNA splicing, via transesterification reactions with bulged adenosine as nucleophile	1.37373e-05	ENSDARG00000020178/ENSDARG00000018494/ENSDARG00000116743/ENSDARG00000014746/ENSDARG00000040070/ENSDARG00000014366/ENSDARG00000039213/ENSDARG00000098280/ENSDARG00000009871/ENSDARG00000015325/ENSDARG00000041226/ENSDARG00000062612/ENSDARG00000015239/ENSDARG00000016855/ENSDARG00000011648/ENSDARG00000017673/ENSDARG00000070045/ENSDARG00000010238/ENSDARG00000033175/ENSDARG00000055903/ENSDARG00000089663/…
24h_50mG	GO:0000398	mRNA splicing, via spliceosome	1.37373e-05	ENSDARG00000020178/ENSDARG00000018494/ENSDARG00000116743/ENSDARG00000014746/ENSDARG00000040070/ENSDARG00000014366/ENSDARG00000039213/ENSDARG00000098280/ENSDARG00000009871/ENSDARG00000015325/ENSDARG00000041226/ENSDARG00000062612/ENSDARG00000015239/ENSDARG00000016855/ENSDARG00000011648/ENSDARG00000017673/ENSDARG00000070045/ENSDARG00000010238/ENSDARG00000033175/ENSDARG00000055903/ENSDARG00000089663/…
24h_50mG	GO:0006399	tRNA metabolic process	1.90841e-05	ENSDARG00000045846/ENSDARG00000008852/ENSDARG00000051851/ENSDARG00000033861/ENSDARG00000045095/ENSDARG00000098825/ENSDARG00000043105/ENSDARG00000034396/ENSDARG00000041575/ENSDARG00000078546/ENSDARG00000100264/ENSDARG00000070043/ENSDARG00000102087/ENSDARG00000032277/ENSDARG00000041372/ENSDARG00000008239/ENSDARG00000069278/ENSDARG00000099528/ENSDARG00000017199/ENSDARG00000016864/ENSDARG00000045562/…
24h_50mG	GO:0001707	mesoderm formation	2.05065e-05	ENSDARG00000070546/ENSDARG00000056012/ENSDARG00000094729/ENSDARG00000036471/ENSDARG00000053868/ENSDARG00000007329/ENSDARG00000099761/ENSDARG00000103320/ENSDARG00000115868/ENSDARG00000035095/ENSDARG00000102389/ENSDARG00000019930
24h_50mG	GO:0002181	cytoplasmic translation	2.86951e-05	ENSDARG00000021257/ENSDARG00000016889/ENSDARG00000035860/ENSDARG00000102452/ENSDARG00000042839/ENSDARG00000101082/ENSDARG00000013931/ENSDARG00000016443/ENSDARG00000017445/ENSDARG00000068289/ENSDARG00000025850
24h_50mG	GO:0030099	myeloid cell differentiation	3.26304e-05	ENSDARG00000059549/ENSDARG00000059805/ENSDARG00000010160/ENSDARG00000015128/ENSDARG00000042338/ENSDARG00000026655/ENSDARG00000103589/ENSDARG00000038792/ENSDARG00000076928/ENSDARG00000030789/ENSDARG00000030602/ENSDARG00000053868/ENSDARG00000062621/ENSDARG00000041232/ENSDARG00000007329/ENSDARG00000071669/ENSDARG00000007892/ENSDARG00000103007/ENSDARG00000095019/ENSDARG00000088030/ENSDARG00000067975/…
24h_50mG	GO:0001522	pseudouridine synthesis	3.37237e-05	ENSDARG00000057929/ENSDARG00000104227/ENSDARG00000060992/ENSDARG00000076526/ENSDARG00000045562/ENSDARG00000012674/ENSDARG00000028976/ENSDARG00000031774
24h_50mG	GO:0001732	formation of cytoplasmic translation initiation complex	3.37237e-05	ENSDARG00000021257/ENSDARG00000016889/ENSDARG00000102452/ENSDARG00000101082/ENSDARG00000013931/ENSDARG00000016443/ENSDARG00000017445/ENSDARG00000068289
24h_50mG	GO:0008033	tRNA processing	3.61364e-05	ENSDARG00000045846/ENSDARG00000008852/ENSDARG00000051851/ENSDARG00000045095/ENSDARG00000043105/ENSDARG00000041575/ENSDARG00000100264/ENSDARG00000102087/ENSDARG00000041372/ENSDARG00000008239/ENSDARG00000069278/ENSDARG00000099528/ENSDARG00000017199/ENSDARG00000045562/ENSDARG00000076518/ENSDARG00000012674/ENSDARG00000010978/ENSDARG00000016093/ENSDARG00000028976
24h_50mG	GO:0009952	anterior/posterior pattern specification	3.71306e-05	ENSDARG00000070535/ENSDARG00000045936/ENSDARG00000053493/ENSDARG00000067990/ENSDARG00000014722/ENSDARG00000017917/ENSDARG00000015879/ENSDARG00000060348/ENSDARG00000011665/ENSDARG00000009534/ENSDARG00000077722/ENSDARG00000002791/ENSDARG00000006526/ENSDARG00000010773/ENSDARG00000019815/ENSDARG00000007329/ENSDARG00000114554/ENSDARG00000002707/ENSDARG00000036292/ENSDARG00000060298/ENSDARG00000005355/…
24h_50mG	GO:0072330	monocarboxylic acid biosynthetic process	3.78012e-05	ENSDARG00000061994/ENSDARG00000052148/ENSDARG00000011665/ENSDARG00000027419/ENSDARG00000062744/ENSDARG00000060797/ENSDARG00000012369/ENSDARG00000039914/ENSDARG00000042010/ENSDARG00000069279/ENSDARG00000053684/ENSDARG00000004979/ENSDARG00000005423/ENSDARG00000067520/ENSDARG00000012632/ENSDARG00000022456/ENSDARG00000014179/ENSDARG00000099755/ENSDARG00000015537/ENSDARG00000015709/ENSDARG00000012987
24h_50mG	GO:0007389	pattern specification process	4.04032e-05	ENSDARG00000100143/ENSDARG00000070535/ENSDARG00000045936/ENSDARG00000053493/ENSDARG00000019969/ENSDARG00000105230/ENSDARG00000104100/ENSDARG00000058389/ENSDARG00000010591/ENSDARG00000067990/ENSDARG00000014722/ENSDARG00000017917/ENSDARG00000015879/ENSDARG00000056012/ENSDARG00000054438/ENSDARG00000060348/ENSDARG00000011665/ENSDARG00000009534/ENSDARG00000077722/ENSDARG00000025372/ENSDARG00000002791/…
24h_50mG	GO:0001704	formation of primary germ layer	5.95832e-05	ENSDARG00000070546/ENSDARG00000056012/ENSDARG00000094729/ENSDARG00000036471/ENSDARG00000053868/ENSDARG00000007329/ENSDARG00000099761/ENSDARG00000103320/ENSDARG00000014018/ENSDARG00000115868/ENSDARG00000018260/ENSDARG00000035095/ENSDARG00000036670/ENSDARG00000102389/ENSDARG00000019930
24h_50mG	GO:0048534	hematopoietic or lymphoid organ development	7.68445e-05	ENSDARG00000104227/ENSDARG00000062646/ENSDARG00000017320/ENSDARG00000059549/ENSDARG00000059805/ENSDARG00000102741/ENSDARG00000013307/ENSDARG00000010160/ENSDARG00000077863/ENSDARG00000015128/ENSDARG00000042338/ENSDARG00000052344/ENSDARG00000026655/ENSDARG00000103589/ENSDARG00000038792/ENSDARG00000058996/ENSDARG00000076928/ENSDARG00000077620/ENSDARG00000104119/ENSDARG00000030789/ENSDARG00000102829/…
24h_50mG	GO:0030097	hemopoiesis	7.89971e-05	ENSDARG00000104227/ENSDARG00000062646/ENSDARG00000017320/ENSDARG00000059549/ENSDARG00000059805/ENSDARG00000102741/ENSDARG00000013307/ENSDARG00000010160/ENSDARG00000077863/ENSDARG00000015128/ENSDARG00000042338/ENSDARG00000052344/ENSDARG00000026655/ENSDARG00000103589/ENSDARG00000038792/ENSDARG00000076928/ENSDARG00000077620/ENSDARG00000104119/ENSDARG00000030789/ENSDARG00000102829/ENSDARG00000030602/…
24h_50mG	GO:0009199	ribonucleoside triphosphate metabolic process	8.26546e-05	ENSDARG00000018494/ENSDARG00000011665/ENSDARG00000062744/ENSDARG00000009447/ENSDARG00000060797/ENSDARG00000041314/ENSDARG00000039914/ENSDARG00000042010/ENSDARG00000033916/ENSDARG00000011553/ENSDARG00000053684/ENSDARG00000057026/ENSDARG00000005423/ENSDARG00000030700/ENSDARG00000056583/ENSDARG00000005926/ENSDARG00000103791/ENSDARG00000022456/ENSDARG00000014179/ENSDARG00000104517/ENSDARG00000099755/…
24h_50mG	GO:0002520	immune system development	8.27802e-05	ENSDARG00000104227/ENSDARG00000062646/ENSDARG00000017320/ENSDARG00000059549/ENSDARG00000059805/ENSDARG00000102741/ENSDARG00000013307/ENSDARG00000010160/ENSDARG00000077863/ENSDARG00000015128/ENSDARG00000042338/ENSDARG00000052344/ENSDARG00000026655/ENSDARG00000103589/ENSDARG00000038792/ENSDARG00000058996/ENSDARG00000076928/ENSDARG00000077620/ENSDARG00000104119/ENSDARG00000030789/ENSDARG00000102829/…
24h_50mG	GO:0034622	cellular protein-containing complex assembly	8.27802e-05	ENSDARG00000018618/ENSDARG00000057929/ENSDARG00000004658/ENSDARG00000068868/ENSDARG00000075538/ENSDARG00000062601/ENSDARG00000055639/ENSDARG00000045262/ENSDARG00000021257/ENSDARG00000040070/ENSDARG00000016889/ENSDARG00000089291/ENSDARG00000014366/ENSDARG00000019181/ENSDARG00000077442/ENSDARG00000010194/ENSDARG00000009871/ENSDARG00000024846/ENSDARG00000091138/ENSDARG00000102452/ENSDARG00000043960/…
24h_50mG	GO:0006400	tRNA modification	8.69028e-05	ENSDARG00000045846/ENSDARG00000008852/ENSDARG00000051851/ENSDARG00000043105/ENSDARG00000041575/ENSDARG00000100264/ENSDARG00000041372/ENSDARG00000008239/ENSDARG00000069278/ENSDARG00000099528/ENSDARG00000017199/ENSDARG00000076518/ENSDARG00000016093
24h_50mG	GO:0072132	mesenchyme morphogenesis	9.25522e-05	ENSDARG00000070546/ENSDARG00000036371/ENSDARG00000057911/ENSDARG00000042535/ENSDARG00000007329/ENSDARG00000045180
24h_50mG	GO:0016072	rRNA metabolic process	9.50946e-05	ENSDARG00000104227/ENSDARG00000052344/ENSDARG00000103337/ENSDARG00000040730/ENSDARG00000098080/ENSDARG00000053912/ENSDARG00000043960/ENSDARG00000040727/ENSDARG00000076526/ENSDARG00000002720/ENSDARG00000063627/ENSDARG00000063596/ENSDARG00000104938/ENSDARG00000071500/ENSDARG00000002710
24h_50mG	GO:0002183	cytoplasmic translational initiation	9.68722e-05	ENSDARG00000021257/ENSDARG00000016889/ENSDARG00000102452/ENSDARG00000101082/ENSDARG00000013931/ENSDARG00000016443/ENSDARG00000017445/ENSDARG00000068289
24h_50mG	GO:0048332	mesoderm morphogenesis	0.000101222	ENSDARG00000070546/ENSDARG00000056012/ENSDARG00000094729/ENSDARG00000036471/ENSDARG00000053868/ENSDARG00000007329/ENSDARG00000099761/ENSDARG00000103320/ENSDARG00000115868/ENSDARG00000035095/ENSDARG00000102389/ENSDARG00000019930
24h_50mG	GO:0001757	somite specification	0.000107565	ENSDARG00000067990/ENSDARG00000014722/ENSDARG00000017917/ENSDARG00000019815/ENSDARG00000102414/ENSDARG00000068761/ENSDARG00000097947
24h_50mG	GO:0007379	segment specification	0.000107565	ENSDARG00000067990/ENSDARG00000014722/ENSDARG00000017917/ENSDARG00000019815/ENSDARG00000102414/ENSDARG00000068761/ENSDARG00000097947
24h_50mG	GO:0035188	hatching	0.000119034	ENSDARG00000035622/ENSDARG00000038792/ENSDARG00000025147/ENSDARG00000023656/ENSDARG00000019122
24h_50mG	GO:0071684	organism emergence from protective structure	0.000119034	ENSDARG00000035622/ENSDARG00000038792/ENSDARG00000025147/ENSDARG00000023656/ENSDARG00000019122
24h_50mG	GO:0007420	brain development	0.000123106	ENSDARG00000110470/ENSDARG00000100422/ENSDARG00000045544/ENSDARG00000045936/ENSDARG00000053493/ENSDARG00000011851/ENSDARG00000014690/ENSDARG00000086977/ENSDARG00000026875/ENSDARG00000074899/ENSDARG00000074466/ENSDARG00000010160/ENSDARG00000014746/ENSDARG00000011665/ENSDARG00000095896/ENSDARG00000021669/ENSDARG00000009534/ENSDARG00000014479/ENSDARG00000110940/ENSDARG00000002791/ENSDARG00000078546/…
24h_50mG	GO:0009141	nucleoside triphosphate metabolic process	0.000127373	ENSDARG00000018494/ENSDARG00000011665/ENSDARG00000062744/ENSDARG00000009447/ENSDARG00000060797/ENSDARG00000041314/ENSDARG00000039914/ENSDARG00000042010/ENSDARG00000033916/ENSDARG00000011553/ENSDARG00000053684/ENSDARG00000057026/ENSDARG00000005423/ENSDARG00000030700/ENSDARG00000056583/ENSDARG00000005926/ENSDARG00000103791/ENSDARG00000022456/ENSDARG00000014179/ENSDARG00000104517/ENSDARG00000099755/…
24h_50mG	GO:0001756	somitogenesis	0.000132989	ENSDARG00000070535/ENSDARG00000053493/ENSDARG00000067990/ENSDARG00000014722/ENSDARG00000017917/ENSDARG00000011665/ENSDARG00000077722/ENSDARG00000006526/ENSDARG00000019815/ENSDARG00000007329/ENSDARG00000114554/ENSDARG00000036292/ENSDARG00000005355/ENSDARG00000011785/ENSDARG00000100514/ENSDARG00000035095/ENSDARG00000102414/ENSDARG00000068761/ENSDARG00000097947
24h_50mG	GO:0046031	ADP metabolic process	0.000134036	ENSDARG00000011665/ENSDARG00000062744/ENSDARG00000060797/ENSDARG00000039914/ENSDARG00000042010/ENSDARG00000053684/ENSDARG00000005423/ENSDARG00000005926/ENSDARG00000022456/ENSDARG00000014179/ENSDARG00000099755/ENSDARG00000012987
24h_50mG	GO:0035282	segmentation	0.000165088	ENSDARG00000070535/ENSDARG00000053493/ENSDARG00000067990/ENSDARG00000014722/ENSDARG00000017917/ENSDARG00000011665/ENSDARG00000077722/ENSDARG00000006526/ENSDARG00000019815/ENSDARG00000030602/ENSDARG00000007329/ENSDARG00000114554/ENSDARG00000036292/ENSDARG00000005355/ENSDARG00000011785/ENSDARG00000100514/ENSDARG00000035095/ENSDARG00000102414/ENSDARG00000068761/ENSDARG00000097947
24h_50mG	GO:0046034	ATP metabolic process	0.000165088	ENSDARG00000018494/ENSDARG00000011665/ENSDARG00000062744/ENSDARG00000009447/ENSDARG00000060797/ENSDARG00000041314/ENSDARG00000039914/ENSDARG00000042010/ENSDARG00000011553/ENSDARG00000053684/ENSDARG00000005423/ENSDARG00000056583/ENSDARG00000005926/ENSDARG00000022456/ENSDARG00000014179/ENSDARG00000104517/ENSDARG00000099755/ENSDARG00000019404/ENSDARG00000012987/ENSDARG00000063916
24h_50mG	GO:0009161	ribonucleoside monophosphate metabolic process	0.000180647	ENSDARG00000018494/ENSDARG00000017049/ENSDARG00000011665/ENSDARG00000062744/ENSDARG00000009447/ENSDARG00000060797/ENSDARG00000012215/ENSDARG00000041314/ENSDARG00000039914/ENSDARG00000042010/ENSDARG00000033539/ENSDARG00000004517/ENSDARG00000033916/ENSDARG00000011553/ENSDARG00000053684/ENSDARG00000005423/ENSDARG00000101844/ENSDARG00000056583/ENSDARG00000005926/ENSDARG00000022456/ENSDARG00000014179/…
24h_50mG	GO:0007498	mesoderm development	0.000186523	ENSDARG00000070546/ENSDARG00000007277/ENSDARG00000053493/ENSDARG00000056012/ENSDARG00000094729/ENSDARG00000036471/ENSDARG00000053868/ENSDARG00000019920/ENSDARG00000007329/ENSDARG00000044059/ENSDARG00000099761/ENSDARG00000103320/ENSDARG00000004537/ENSDARG00000115868/ENSDARG00000035095/ENSDARG00000102389/ENSDARG00000058861/ENSDARG00000019930/ENSDARG00000101209
24h_50mG	GO:0008380	RNA splicing	0.000195812	ENSDARG00000018814/ENSDARG00000020178/ENSDARG00000018494/ENSDARG00000116743/ENSDARG00000014746/ENSDARG00000040070/ENSDARG00000014366/ENSDARG00000039213/ENSDARG00000098280/ENSDARG00000009871/ENSDARG00000015325/ENSDARG00000011245/ENSDARG00000041226/ENSDARG00000100209/ENSDARG00000062612/ENSDARG00000086411/ENSDARG00000015239/ENSDARG00000016855/ENSDARG00000071573/ENSDARG00000011648/ENSDARG00000017673/…
24h_50mG	GO:0009144	purine nucleoside triphosphate metabolic process	0.00019787	ENSDARG00000018494/ENSDARG00000011665/ENSDARG00000062744/ENSDARG00000009447/ENSDARG00000060797/ENSDARG00000041314/ENSDARG00000039914/ENSDARG00000042010/ENSDARG00000011553/ENSDARG00000053684/ENSDARG00000057026/ENSDARG00000005423/ENSDARG00000056583/ENSDARG00000005926/ENSDARG00000103791/ENSDARG00000022456/ENSDARG00000014179/ENSDARG00000104517/ENSDARG00000099755/ENSDARG00000019404/ENSDARG00000012987/…
24h_50mG	GO:0009205	purine ribonucleoside triphosphate metabolic process	0.00019787	ENSDARG00000018494/ENSDARG00000011665/ENSDARG00000062744/ENSDARG00000009447/ENSDARG00000060797/ENSDARG00000041314/ENSDARG00000039914/ENSDARG00000042010/ENSDARG00000011553/ENSDARG00000053684/ENSDARG00000057026/ENSDARG00000005423/ENSDARG00000056583/ENSDARG00000005926/ENSDARG00000103791/ENSDARG00000022456/ENSDARG00000014179/ENSDARG00000104517/ENSDARG00000099755/ENSDARG00000019404/ENSDARG00000012987/…
24h_50mG	GO:0006096	glycolytic process	0.000205953	ENSDARG00000011665/ENSDARG00000062744/ENSDARG00000060797/ENSDARG00000039914/ENSDARG00000042010/ENSDARG00000053684/ENSDARG00000005423/ENSDARG00000022456/ENSDARG00000014179/ENSDARG00000099755/ENSDARG00000012987
24h_50mG	GO:0006757	ATP generation from ADP	0.000205953	ENSDARG00000011665/ENSDARG00000062744/ENSDARG00000060797/ENSDARG00000039914/ENSDARG00000042010/ENSDARG00000053684/ENSDARG00000005423/ENSDARG00000022456/ENSDARG00000014179/ENSDARG00000099755/ENSDARG00000012987
24h_50mG	GO:0042866	pyruvate biosynthetic process	0.000205953	ENSDARG00000011665/ENSDARG00000062744/ENSDARG00000060797/ENSDARG00000039914/ENSDARG00000042010/ENSDARG00000053684/ENSDARG00000005423/ENSDARG00000022456/ENSDARG00000014179/ENSDARG00000099755/ENSDARG00000012987
24h_50mG	GO:0060322	head development	0.000223551	ENSDARG00000110470/ENSDARG00000100422/ENSDARG00000045544/ENSDARG00000045936/ENSDARG00000053493/ENSDARG00000011851/ENSDARG00000014690/ENSDARG00000086977/ENSDARG00000026875/ENSDARG00000074899/ENSDARG00000074466/ENSDARG00000010160/ENSDARG00000014746/ENSDARG00000011665/ENSDARG00000095896/ENSDARG00000021669/ENSDARG00000009534/ENSDARG00000014479/ENSDARG00000110940/ENSDARG00000002791/ENSDARG00000078546/…
24h_50mG	GO:0009156	ribonucleoside monophosphate biosynthetic process	0.000228847	ENSDARG00000017049/ENSDARG00000011665/ENSDARG00000062744/ENSDARG00000009447/ENSDARG00000060797/ENSDARG00000012215/ENSDARG00000039914/ENSDARG00000042010/ENSDARG00000033539/ENSDARG00000004517/ENSDARG00000033916/ENSDARG00000011553/ENSDARG00000053684/ENSDARG00000005423/ENSDARG00000101844/ENSDARG00000005926/ENSDARG00000022456/ENSDARG00000014179/ENSDARG00000099755/ENSDARG00000019404/ENSDARG00000012987
24h_50mG	GO:0006414	translational elongation	0.000232248	ENSDARG00000011201/ENSDARG00000104173/ENSDARG00000101406/ENSDARG00000100371/ENSDARG00000030053/ENSDARG00000042839/ENSDARG00000056119/ENSDARG00000021864/ENSDARG00000020850/ENSDARG00000017235
24h_50mG	GO:0006605	protein targeting	0.000233542	ENSDARG00000077546/ENSDARG00000035149/ENSDARG00000102822/ENSDARG00000069116/ENSDARG00000009743/ENSDARG00000098367/ENSDARG00000014139/ENSDARG00000103163/ENSDARG00000014165/ENSDARG00000000068/ENSDARG00000103566/ENSDARG00000018637/ENSDARG00000104771/ENSDARG00000004925
24h_50mG	GO:0009135	purine nucleoside diphosphate metabolic process	0.000292105	ENSDARG00000011665/ENSDARG00000062744/ENSDARG00000060797/ENSDARG00000039914/ENSDARG00000042010/ENSDARG00000053684/ENSDARG00000005423/ENSDARG00000005926/ENSDARG00000022456/ENSDARG00000014179/ENSDARG00000099755/ENSDARG00000012987
24h_50mG	GO:0009179	purine ribonucleoside diphosphate metabolic process	0.000292105	ENSDARG00000011665/ENSDARG00000062744/ENSDARG00000060797/ENSDARG00000039914/ENSDARG00000042010/ENSDARG00000053684/ENSDARG00000005423/ENSDARG00000005926/ENSDARG00000022456/ENSDARG00000014179/ENSDARG00000099755/ENSDARG00000012987
24h_50mG	GO:0009185	ribonucleoside diphosphate metabolic process	0.000292105	ENSDARG00000011665/ENSDARG00000062744/ENSDARG00000060797/ENSDARG00000039914/ENSDARG00000042010/ENSDARG00000053684/ENSDARG00000005423/ENSDARG00000005926/ENSDARG00000022456/ENSDARG00000014179/ENSDARG00000099755/ENSDARG00000012987
24h_50mG	GO:0048339	paraxial mesoderm development	0.000293205	ENSDARG00000070546/ENSDARG00000053493/ENSDARG00000007329/ENSDARG00000004537/ENSDARG00000035095
24h_50mG	GO:1902882	regulation of response to oxidative stress	0.000293205	ENSDARG00000027620/ENSDARG00000013741/ENSDARG00000020693/ENSDARG00000070012/ENSDARG00000015822
24h_50mG	GO:0046394	carboxylic acid biosynthetic process	0.000295498	ENSDARG00000061994/ENSDARG00000052148/ENSDARG00000011665/ENSDARG00000052816/ENSDARG00000027419/ENSDARG00000062744/ENSDARG00000100003/ENSDARG00000060797/ENSDARG00000012369/ENSDARG00000001873/ENSDARG00000039914/ENSDARG00000042010/ENSDARG00000069279/ENSDARG00000053684/ENSDARG00000004979/ENSDARG00000005423/ENSDARG00000067520/ENSDARG00000012632/ENSDARG00000040314/ENSDARG00000022456/ENSDARG00000014179/…
24h_50mG	GO:0009201	ribonucleoside triphosphate biosynthetic process	0.000328778	ENSDARG00000011665/ENSDARG00000062744/ENSDARG00000009447/ENSDARG00000060797/ENSDARG00000039914/ENSDARG00000042010/ENSDARG00000033916/ENSDARG00000011553/ENSDARG00000053684/ENSDARG00000005423/ENSDARG00000030700/ENSDARG00000103791/ENSDARG00000022456/ENSDARG00000014179/ENSDARG00000099755/ENSDARG00000019404/ENSDARG00000012987
24h_50mG	GO:0016053	organic acid biosynthetic process	0.000332766	ENSDARG00000061994/ENSDARG00000052148/ENSDARG00000011665/ENSDARG00000052816/ENSDARG00000027419/ENSDARG00000062744/ENSDARG00000100003/ENSDARG00000060797/ENSDARG00000012369/ENSDARG00000001873/ENSDARG00000039914/ENSDARG00000042010/ENSDARG00000069279/ENSDARG00000053684/ENSDARG00000004979/ENSDARG00000005423/ENSDARG00000067520/ENSDARG00000012632/ENSDARG00000040314/ENSDARG00000022456/ENSDARG00000014179/…
24h_50mG	GO:0009132	nucleoside diphosphate metabolic process	0.000355003	ENSDARG00000011665/ENSDARG00000062744/ENSDARG00000060797/ENSDARG00000052712/ENSDARG00000039914/ENSDARG00000042010/ENSDARG00000053684/ENSDARG00000005423/ENSDARG00000005926/ENSDARG00000103791/ENSDARG00000022456/ENSDARG00000014179/ENSDARG00000099755/ENSDARG00000012987
24h_50mG	GO:0018208	peptidyl-proline modification	0.000371538	ENSDARG00000033370/ENSDARG00000037000/ENSDARG00000015422/ENSDARG00000101915/ENSDARG00000009212/ENSDARG00000004527/ENSDARG00000038835/ENSDARG00000005023/ENSDARG00000018010/ENSDARG00000071212/ENSDARG00000103994/ENSDARG00000059097
24h_50mG	GO:0009142	nucleoside triphosphate biosynthetic process	0.000389171	ENSDARG00000011665/ENSDARG00000062744/ENSDARG00000009447/ENSDARG00000060797/ENSDARG00000039914/ENSDARG00000042010/ENSDARG00000033916/ENSDARG00000011553/ENSDARG00000053684/ENSDARG00000005423/ENSDARG00000030700/ENSDARG00000103791/ENSDARG00000022456/ENSDARG00000014179/ENSDARG00000099755/ENSDARG00000019404/ENSDARG00000012987
24h_50mG	GO:0006754	ATP biosynthetic process	0.000433695	ENSDARG00000011665/ENSDARG00000062744/ENSDARG00000009447/ENSDARG00000060797/ENSDARG00000039914/ENSDARG00000042010/ENSDARG00000011553/ENSDARG00000053684/ENSDARG00000005423/ENSDARG00000022456/ENSDARG00000014179/ENSDARG00000099755/ENSDARG00000019404/ENSDARG00000012987
24h_50mG	GO:0009126	purine nucleoside monophosphate metabolic process	0.000434396	ENSDARG00000018494/ENSDARG00000017049/ENSDARG00000011665/ENSDARG00000062744/ENSDARG00000009447/ENSDARG00000060797/ENSDARG00000041314/ENSDARG00000039914/ENSDARG00000042010/ENSDARG00000033539/ENSDARG00000004517/ENSDARG00000011553/ENSDARG00000053684/ENSDARG00000005423/ENSDARG00000056583/ENSDARG00000005926/ENSDARG00000022456/ENSDARG00000014179/ENSDARG00000104517/ENSDARG00000099755/ENSDARG00000019404/…
24h_50mG	GO:0009167	purine ribonucleoside monophosphate metabolic process	0.000434396	ENSDARG00000018494/ENSDARG00000017049/ENSDARG00000011665/ENSDARG00000062744/ENSDARG00000009447/ENSDARG00000060797/ENSDARG00000041314/ENSDARG00000039914/ENSDARG00000042010/ENSDARG00000033539/ENSDARG00000004517/ENSDARG00000011553/ENSDARG00000053684/ENSDARG00000005423/ENSDARG00000056583/ENSDARG00000005926/ENSDARG00000022456/ENSDARG00000014179/ENSDARG00000104517/ENSDARG00000099755/ENSDARG00000019404/…
24h_50mG	GO:0009123	nucleoside monophosphate metabolic process	0.000441048	ENSDARG00000035573/ENSDARG00000018494/ENSDARG00000017049/ENSDARG00000011665/ENSDARG00000062744/ENSDARG00000009447/ENSDARG00000060797/ENSDARG00000012215/ENSDARG00000041314/ENSDARG00000039914/ENSDARG00000042010/ENSDARG00000033539/ENSDARG00000004517/ENSDARG00000033916/ENSDARG00000011553/ENSDARG00000053684/ENSDARG00000005423/ENSDARG00000101844/ENSDARG00000056583/ENSDARG00000005926/ENSDARG00000022456/…
24h_50mG	GO:0006165	nucleoside diphosphate phosphorylation	0.000457792	ENSDARG00000011665/ENSDARG00000062744/ENSDARG00000060797/ENSDARG00000052712/ENSDARG00000039914/ENSDARG00000042010/ENSDARG00000053684/ENSDARG00000005423/ENSDARG00000103791/ENSDARG00000022456/ENSDARG00000014179/ENSDARG00000099755/ENSDARG00000012987
24h_50mG	GO:0046939	nucleotide phosphorylation	0.000457792	ENSDARG00000011665/ENSDARG00000062744/ENSDARG00000060797/ENSDARG00000052712/ENSDARG00000039914/ENSDARG00000042010/ENSDARG00000053684/ENSDARG00000005423/ENSDARG00000103791/ENSDARG00000022456/ENSDARG00000014179/ENSDARG00000099755/ENSDARG00000012987
24h_50mG	GO:0006457	protein folding	0.000458907	ENSDARG00000087206/ENSDARG00000104674/ENSDARG00000007385/ENSDARG00000033370/ENSDARG00000015422/ENSDARG00000013475/ENSDARG00000056160/ENSDARG00000056167/ENSDARG00000029150/ENSDARG00000024746/ENSDARG00000010478/ENSDARG00000009212/ENSDARG00000038835/ENSDARG00000017891/ENSDARG00000103994/ENSDARG00000059097/ENSDARG00000051762
24h_50mG	GO:0061061	muscle structure development	0.000521662	ENSDARG00000070546/ENSDARG00000007277/ENSDARG00000019969/ENSDARG00000059817/ENSDARG00000052695/ENSDARG00000103988/ENSDARG00000057633/ENSDARG00000077722/ENSDARG00000058996/ENSDARG00000018460/ENSDARG00000036371/ENSDARG00000042282/ENSDARG00000079752/ENSDARG00000029150/ENSDARG00000010478/ENSDARG00000091253/ENSDARG00000043309/ENSDARG00000078052/ENSDARG00000007329/ENSDARG00000058050/ENSDARG00000071090/…
24h_50mG	GO:0006091	generation of precursor metabolites and energy	0.000524674	ENSDARG00000039346/ENSDARG00000004904/ENSDARG00000105573/ENSDARG00000052840/ENSDARG00000018494/ENSDARG00000011665/ENSDARG00000052190/ENSDARG00000062744/ENSDARG00000060797/ENSDARG00000052712/ENSDARG00000041314/ENSDARG00000039914/ENSDARG00000042010/ENSDARG00000055240/ENSDARG00000053217/ENSDARG00000053684/ENSDARG00000077549/ENSDARG00000005423/ENSDARG00000056108/ENSDARG00000054907/ENSDARG00000056583/…
24h_50mG	GO:0009124	nucleoside monophosphate biosynthetic process	0.000530374	ENSDARG00000017049/ENSDARG00000011665/ENSDARG00000062744/ENSDARG00000009447/ENSDARG00000060797/ENSDARG00000012215/ENSDARG00000039914/ENSDARG00000042010/ENSDARG00000033539/ENSDARG00000004517/ENSDARG00000033916/ENSDARG00000011553/ENSDARG00000053684/ENSDARG00000005423/ENSDARG00000101844/ENSDARG00000005926/ENSDARG00000022456/ENSDARG00000014179/ENSDARG00000099755/ENSDARG00000019404/ENSDARG00000012987
24h_50mG	GO:0009127	purine nucleoside monophosphate biosynthetic process	0.000549331	ENSDARG00000017049/ENSDARG00000011665/ENSDARG00000062744/ENSDARG00000009447/ENSDARG00000060797/ENSDARG00000039914/ENSDARG00000042010/ENSDARG00000033539/ENSDARG00000004517/ENSDARG00000011553/ENSDARG00000053684/ENSDARG00000005423/ENSDARG00000005926/ENSDARG00000022456/ENSDARG00000014179/ENSDARG00000099755/ENSDARG00000019404/ENSDARG00000012987
24h_50mG	GO:0009168	purine ribonucleoside monophosphate biosynthetic process	0.000549331	ENSDARG00000017049/ENSDARG00000011665/ENSDARG00000062744/ENSDARG00000009447/ENSDARG00000060797/ENSDARG00000039914/ENSDARG00000042010/ENSDARG00000033539/ENSDARG00000004517/ENSDARG00000011553/ENSDARG00000053684/ENSDARG00000005423/ENSDARG00000005926/ENSDARG00000022456/ENSDARG00000014179/ENSDARG00000099755/ENSDARG00000019404/ENSDARG00000012987
24h_50mG	GO:0072178	nephric duct morphogenesis	0.000609499	ENSDARG00000053493/ENSDARG00000012039/ENSDARG00000007329/ENSDARG00000013855/ENSDARG00000014018
24h_50mG	GO:0006413	translational initiation	0.000631145	ENSDARG00000021257/ENSDARG00000016889/ENSDARG00000010194/ENSDARG00000077533/ENSDARG00000102452/ENSDARG00000041397/ENSDARG00000041607/ENSDARG00000101082/ENSDARG00000101061/ENSDARG00000013931/ENSDARG00000016443/ENSDARG00000012688/ENSDARG00000017445/ENSDARG00000068289/ENSDARG00000054916/ENSDARG00000008292/ENSDARG00000017235
24h_50mG	GO:0006397	mRNA processing	0.000709489	ENSDARG00000018618/ENSDARG00000017762/ENSDARG00000020178/ENSDARG00000018494/ENSDARG00000116743/ENSDARG00000014746/ENSDARG00000040070/ENSDARG00000014366/ENSDARG00000039213/ENSDARG00000098280/ENSDARG00000009871/ENSDARG00000070431/ENSDARG00000015325/ENSDARG00000011245/ENSDARG00000041226/ENSDARG00000100209/ENSDARG00000062612/ENSDARG00000015239/ENSDARG00000090788/ENSDARG00000016855/ENSDARG00000071573/…
24h_50mG	GO:0043484	regulation of RNA splicing	0.000720144	ENSDARG00000018814/ENSDARG00000116743/ENSDARG00000014746/ENSDARG00000098280/ENSDARG00000009871/ENSDARG00000011245/ENSDARG00000062612/ENSDARG00000086411/ENSDARG00000070045/ENSDARG00000010238
24h_50mG	GO:0010628	positive regulation of gene expression	0.00072586	ENSDARG00000070546/ENSDARG00000070107/ENSDARG00000045936/ENSDARG00000079738/ENSDARG00000113969/ENSDARG00000062601/ENSDARG00000010591/ENSDARG00000029331/ENSDARG00000056030/ENSDARG00000102267/ENSDARG00000103589/ENSDARG00000014479/ENSDARG00000038792/ENSDARG00000036371/ENSDARG00000105295/ENSDARG00000056561/ENSDARG00000057911/ENSDARG00000031983/ENSDARG00000042027/ENSDARG00000046024/ENSDARG00000062612/…
24h_50mG	GO:0006090	pyruvate metabolic process	0.000741998	ENSDARG00000011665/ENSDARG00000062744/ENSDARG00000060797/ENSDARG00000039914/ENSDARG00000042010/ENSDARG00000053684/ENSDARG00000005423/ENSDARG00000022456/ENSDARG00000014179/ENSDARG00000099755/ENSDARG00000012987
24h_50mG	GO:0090131	mesenchyme migration	0.000784141	ENSDARG00000036371/ENSDARG00000057911/ENSDARG00000045180
24h_50mG	GO:0009145	purine nucleoside triphosphate biosynthetic process	0.00081571	ENSDARG00000011665/ENSDARG00000062744/ENSDARG00000009447/ENSDARG00000060797/ENSDARG00000039914/ENSDARG00000042010/ENSDARG00000011553/ENSDARG00000053684/ENSDARG00000005423/ENSDARG00000103791/ENSDARG00000022456/ENSDARG00000014179/ENSDARG00000099755/ENSDARG00000019404/ENSDARG00000012987
24h_50mG	GO:0009206	purine ribonucleoside triphosphate biosynthetic process	0.00081571	ENSDARG00000011665/ENSDARG00000062744/ENSDARG00000009447/ENSDARG00000060797/ENSDARG00000039914/ENSDARG00000042010/ENSDARG00000011553/ENSDARG00000053684/ENSDARG00000005423/ENSDARG00000103791/ENSDARG00000022456/ENSDARG00000014179/ENSDARG00000099755/ENSDARG00000019404/ENSDARG00000012987
24h_50mG	GO:0019359	nicotinamide nucleotide biosynthetic process	0.00100982	ENSDARG00000011665/ENSDARG00000062744/ENSDARG00000060797/ENSDARG00000039914/ENSDARG00000042010/ENSDARG00000027930/ENSDARG00000098313/ENSDARG00000053684/ENSDARG00000005423/ENSDARG00000022456/ENSDARG00000014179/ENSDARG00000099755/ENSDARG00000012987
24h_50mG	GO:0019363	pyridine nucleotide biosynthetic process	0.00100982	ENSDARG00000011665/ENSDARG00000062744/ENSDARG00000060797/ENSDARG00000039914/ENSDARG00000042010/ENSDARG00000027930/ENSDARG00000098313/ENSDARG00000053684/ENSDARG00000005423/ENSDARG00000022456/ENSDARG00000014179/ENSDARG00000099755/ENSDARG00000012987
24h_50mG	GO:0009166	nucleotide catabolic process	0.0011572	ENSDARG00000011665/ENSDARG00000062744/ENSDARG00000060797/ENSDARG00000039914/ENSDARG00000042010/ENSDARG00000053684/ENSDARG00000005423/ENSDARG00000022456/ENSDARG00000014179/ENSDARG00000099755/ENSDARG00000012987
24h_50mG	GO:0046390	ribose phosphate biosynthetic process	0.0012433	ENSDARG00000017049/ENSDARG00000011665/ENSDARG00000099222/ENSDARG00000062744/ENSDARG00000009447/ENSDARG00000060797/ENSDARG00000012215/ENSDARG00000091342/ENSDARG00000039914/ENSDARG00000042010/ENSDARG00000033539/ENSDARG00000004517/ENSDARG00000033916/ENSDARG00000069279/ENSDARG00000011553/ENSDARG00000053684/ENSDARG00000004979/ENSDARG00000005423/ENSDARG00000101844/ENSDARG00000030700/ENSDARG00000005926/…
24h_50mG	GO:0019362	pyridine nucleotide metabolic process	0.00128698	ENSDARG00000011665/ENSDARG00000062744/ENSDARG00000060797/ENSDARG00000039914/ENSDARG00000042010/ENSDARG00000027930/ENSDARG00000098313/ENSDARG00000053684/ENSDARG00000005423/ENSDARG00000103369/ENSDARG00000022456/ENSDARG00000014179/ENSDARG00000099755/ENSDARG00000012987
24h_50mG	GO:0046496	nicotinamide nucleotide metabolic process	0.00128698	ENSDARG00000011665/ENSDARG00000062744/ENSDARG00000060797/ENSDARG00000039914/ENSDARG00000042010/ENSDARG00000027930/ENSDARG00000098313/ENSDARG00000053684/ENSDARG00000005423/ENSDARG00000103369/ENSDARG00000022456/ENSDARG00000014179/ENSDARG00000099755/ENSDARG00000012987
24h_50mG	GO:0051188	cofactor biosynthetic process	0.0012973	ENSDARG00000011665/ENSDARG00000062744/ENSDARG00000060797/ENSDARG00000102167/ENSDARG00000039914/ENSDARG00000042010/ENSDARG00000027930/ENSDARG00000069279/ENSDARG00000062025/ENSDARG00000098313/ENSDARG00000008239/ENSDARG00000053684/ENSDARG00000004979/ENSDARG00000005423/ENSDARG00000045269/ENSDARG00000067975/ENSDARG00000022456/ENSDARG00000014179/ENSDARG00000044809/ENSDARG00000012932/ENSDARG00000101021/…
24h_50mG	GO:0072594	establishment of protein localization to organelle	0.00132516	ENSDARG00000035149/ENSDARG00000102822/ENSDARG00000104071/ENSDARG00000069116/ENSDARG00000009743/ENSDARG00000098367/ENSDARG00000014139/ENSDARG00000020527/ENSDARG00000057026/ENSDARG00000014165/ENSDARG00000016156/ENSDARG00000104889/ENSDARG00000104771/ENSDARG00000008395/ENSDARG00000004925
24h_50mG	GO:0009948	anterior/posterior axis specification	0.00133183	ENSDARG00000070535/ENSDARG00000060348/ENSDARG00000010773/ENSDARG00000114554/ENSDARG00000036292/ENSDARG00000014018/ENSDARG00000068761/ENSDARG00000097947
24h_50mG	GO:0009880	embryonic pattern specification	0.00142727	ENSDARG00000070535/ENSDARG00000067990/ENSDARG00000014722/ENSDARG00000017917/ENSDARG00000027199/ENSDARG00000019815/ENSDARG00000014018/ENSDARG00000102414/ENSDARG00000068761/ENSDARG00000097947/ENSDARG00000051754
24h_50mG	GO:0001706	endoderm formation	0.00146337	ENSDARG00000094729/ENSDARG00000036471/ENSDARG00000007329/ENSDARG00000099761/ENSDARG00000014018/ENSDARG00000018260/ENSDARG00000035095/ENSDARG00000036670/ENSDARG00000102389
24h_50mG	GO:0048568	embryonic organ development	0.00152159	ENSDARG00000104227/ENSDARG00000070107/ENSDARG00000053493/ENSDARG00000099045/ENSDARG00000079738/ENSDARG00000010591/ENSDARG00000052148/ENSDARG00000015879/ENSDARG00000054438/ENSDARG00000057633/ENSDARG00000026655/ENSDARG00000009534/ENSDARG00000076904/ENSDARG00000002791/ENSDARG00000094729/ENSDARG00000076928/ENSDARG00000036471/ENSDARG00000020057/ENSDARG00000019815/ENSDARG00000077403/ENSDARG00000053868/…
24h_50mG	GO:0072525	pyridine-containing compound biosynthetic process	0.00172012	ENSDARG00000011665/ENSDARG00000062744/ENSDARG00000060797/ENSDARG00000039914/ENSDARG00000042010/ENSDARG00000027930/ENSDARG00000098313/ENSDARG00000053684/ENSDARG00000005423/ENSDARG00000022456/ENSDARG00000014179/ENSDARG00000099755/ENSDARG00000012987
24h_50mG	GO:0000413	protein peptidyl-prolyl isomerization	0.0018471	ENSDARG00000033370/ENSDARG00000037000/ENSDARG00000015422/ENSDARG00000101915/ENSDARG00000009212/ENSDARG00000004527/ENSDARG00000038835/ENSDARG00000005023/ENSDARG00000103994/ENSDARG00000059097
24h_50mG	GO:0048821	erythrocyte development	0.0018471	ENSDARG00000059549/ENSDARG00000030602/ENSDARG00000041232/ENSDARG00000007329/ENSDARG00000095019/ENSDARG00000043509/ENSDARG00000004537/ENSDARG00000036629/ENSDARG00000013477/ENSDARG00000019930
24h_50mG	GO:0019693	ribose phosphate metabolic process	0.00193084	ENSDARG00000018494/ENSDARG00000017049/ENSDARG00000011665/ENSDARG00000099222/ENSDARG00000062744/ENSDARG00000009447/ENSDARG00000060797/ENSDARG00000012215/ENSDARG00000091342/ENSDARG00000041314/ENSDARG00000039914/ENSDARG00000042010/ENSDARG00000033539/ENSDARG00000004517/ENSDARG00000033916/ENSDARG00000069279/ENSDARG00000011553/ENSDARG00000053684/ENSDARG00000057026/ENSDARG00000004979/ENSDARG00000005423/…
24h_50mG	GO:0032787	monocarboxylic acid metabolic process	0.00195483	ENSDARG00000061994/ENSDARG00000052148/ENSDARG00000011665/ENSDARG00000027419/ENSDARG00000062744/ENSDARG00000060797/ENSDARG00000012369/ENSDARG00000039914/ENSDARG00000042010/ENSDARG00000069279/ENSDARG00000053684/ENSDARG00000004979/ENSDARG00000005423/ENSDARG00000067520/ENSDARG00000036237/ENSDARG00000012632/ENSDARG00000022456/ENSDARG00000014179/ENSDARG00000099755/ENSDARG00000046054/ENSDARG00000015537/…
24h_50mG	GO:0010092	specification of animal organ identity	0.00201098	ENSDARG00000053493/ENSDARG00000006526/ENSDARG00000019815/ENSDARG00000044059
24h_50mG	GO:0033365	protein localization to organelle	0.00203747	ENSDARG00000101680/ENSDARG00000035149/ENSDARG00000040912/ENSDARG00000102822/ENSDARG00000012039/ENSDARG00000104071/ENSDARG00000069116/ENSDARG00000009743/ENSDARG00000098367/ENSDARG00000014139/ENSDARG00000020527/ENSDARG00000057026/ENSDARG00000014165/ENSDARG00000037361/ENSDARG00000016156/ENSDARG00000104889/ENSDARG00000104771/ENSDARG00000008395/ENSDARG00000004925
24h_50mG	GO:0034404	nucleobase-containing small molecule biosynthetic process	0.00204195	ENSDARG00000011665/ENSDARG00000062744/ENSDARG00000060797/ENSDARG00000012215/ENSDARG00000039914/ENSDARG00000042010/ENSDARG00000033916/ENSDARG00000053684/ENSDARG00000005423/ENSDARG00000101844/ENSDARG00000030700/ENSDARG00000103791/ENSDARG00000022456/ENSDARG00000014179/ENSDARG00000099755/ENSDARG00000012987
24h_50mG	GO:0010453	regulation of cell fate commitment	0.00204493	ENSDARG00000056012/ENSDARG00000007329/ENSDARG00000039563/ENSDARG00000099761/ENSDARG00000018260/ENSDARG00000056920/ENSDARG00000102389
24h_50mG	GO:0048333	mesodermal cell differentiation	0.00204493	ENSDARG00000070546/ENSDARG00000056012/ENSDARG00000053868/ENSDARG00000099761/ENSDARG00000103320/ENSDARG00000102389/ENSDARG00000019930
24h_50mG	GO:0072524	pyridine-containing compound metabolic process	0.00207927	ENSDARG00000011665/ENSDARG00000062744/ENSDARG00000060797/ENSDARG00000039914/ENSDARG00000042010/ENSDARG00000027930/ENSDARG00000098313/ENSDARG00000053684/ENSDARG00000005423/ENSDARG00000103369/ENSDARG00000022456/ENSDARG00000014179/ENSDARG00000099755/ENSDARG00000012987
24h_50mG	GO:1901292	nucleoside phosphate catabolic process	0.00212248	ENSDARG00000011665/ENSDARG00000062744/ENSDARG00000060797/ENSDARG00000039914/ENSDARG00000042010/ENSDARG00000053684/ENSDARG00000005423/ENSDARG00000022456/ENSDARG00000014179/ENSDARG00000099755/ENSDARG00000012987
24h_50mG	GO:0044283	small molecule biosynthetic process	0.00227642	ENSDARG00000076143/ENSDARG00000061994/ENSDARG00000052148/ENSDARG00000011665/ENSDARG00000052816/ENSDARG00000027419/ENSDARG00000062744/ENSDARG00000100003/ENSDARG00000060797/ENSDARG00000012369/ENSDARG00000012215/ENSDARG00000001873/ENSDARG00000039914/ENSDARG00000042010/ENSDARG00000033916/ENSDARG00000069279/ENSDARG00000053684/ENSDARG00000004979/ENSDARG00000005423/ENSDARG00000067520/ENSDARG00000101844/…
24h_50mG	GO:0009260	ribonucleotide biosynthetic process	0.00239074	ENSDARG00000017049/ENSDARG00000011665/ENSDARG00000062744/ENSDARG00000009447/ENSDARG00000060797/ENSDARG00000012215/ENSDARG00000091342/ENSDARG00000039914/ENSDARG00000042010/ENSDARG00000033539/ENSDARG00000004517/ENSDARG00000033916/ENSDARG00000069279/ENSDARG00000011553/ENSDARG00000053684/ENSDARG00000004979/ENSDARG00000005423/ENSDARG00000101844/ENSDARG00000030700/ENSDARG00000005926/ENSDARG00000103791/…
24h_50mG	GO:0016052	carbohydrate catabolic process	0.00256107	ENSDARG00000011665/ENSDARG00000062744/ENSDARG00000060797/ENSDARG00000039914/ENSDARG00000042010/ENSDARG00000053684/ENSDARG00000005423/ENSDARG00000022456/ENSDARG00000014179/ENSDARG00000099755/ENSDARG00000012987
24h_50mG	GO:0055123	digestive system development	0.00268488	ENSDARG00000007277/ENSDARG00000112049/ENSDARG00000053493/ENSDARG00000055639/ENSDARG00000052148/ENSDARG00000003270/ENSDARG00000003599/ENSDARG00000103589/ENSDARG00000014479/ENSDARG00000010655/ENSDARG00000093022/ENSDARG00000007682/ENSDARG00000007329/ENSDARG00000098367/ENSDARG00000078784/ENSDARG00000020527/ENSDARG00000036292/ENSDARG00000013855/ENSDARG00000035095/ENSDARG00000054807
24h_50mG	GO:0007178	transmembrane receptor protein serine/threonine kinase signaling pathway	0.00282628	ENSDARG00000104100/ENSDARG00000062601/ENSDARG00000017494/ENSDARG00000027199/ENSDARG00000010773/ENSDARG00000036471/ENSDARG00000020057/ENSDARG00000011188/ENSDARG00000030494/ENSDARG00000029150/ENSDARG00000007329/ENSDARG00000078784/ENSDARG00000020527/ENSDARG00000031763/ENSDARG00000010207/ENSDARG00000018260/ENSDARG00000035095/ENSDARG00000036670/ENSDARG00000021938/ENSDARG00000042259/ENSDARG00000057249/…
24h_50mG	GO:0003128	heart field specification	0.00291991	ENSDARG00000006526/ENSDARG00000019815/ENSDARG00000044059
24h_50mG	GO:0006376	mRNA splice site selection	0.00291991	ENSDARG00000014366/ENSDARG00000009871/ENSDARG00000055903
24h_50mG	GO:0035881	amacrine cell differentiation	0.00291991	ENSDARG00000010591/ENSDARG00000014479/ENSDARG00000045087
24h_50mG	GO:1901031	regulation of response to reactive oxygen species	0.00291991	ENSDARG00000020693/ENSDARG00000070012/ENSDARG00000015822
24h_50mG	GO:0009108	coenzyme biosynthetic process	0.00299184	ENSDARG00000011665/ENSDARG00000062744/ENSDARG00000060797/ENSDARG00000039914/ENSDARG00000042010/ENSDARG00000027930/ENSDARG00000069279/ENSDARG00000098313/ENSDARG00000008239/ENSDARG00000053684/ENSDARG00000004979/ENSDARG00000005423/ENSDARG00000045269/ENSDARG00000022456/ENSDARG00000014179/ENSDARG00000044809/ENSDARG00000012932/ENSDARG00000099755/ENSDARG00000040334/ENSDARG00000012987
24h_50mG	GO:0048024	regulation of mRNA splicing, via spliceosome	0.00309427	ENSDARG00000116743/ENSDARG00000014746/ENSDARG00000098280/ENSDARG00000009871/ENSDARG00000062612/ENSDARG00000070045
24h_50mG	GO:0022900	electron transport chain	0.0036056	ENSDARG00000039346/ENSDARG00000105573/ENSDARG00000052840/ENSDARG00000052190/ENSDARG00000041314/ENSDARG00000055240/ENSDARG00000053217/ENSDARG00000077549/ENSDARG00000056108/ENSDARG00000054907/ENSDARG00000056583/ENSDARG00000104517/ENSDARG00000115557/ENSDARG00000097209/ENSDARG00000063916
24h_50mG	GO:0010257	NADH dehydrogenase complex assembly	0.00372875	ENSDARG00000077859/ENSDARG00000096749/ENSDARG00000042777/ENSDARG00000112931
24h_50mG	GO:0032981	mitochondrial respiratory chain complex I assembly	0.00372875	ENSDARG00000077859/ENSDARG00000096749/ENSDARG00000042777/ENSDARG00000112931
24h_50mG	GO:0039023	pronephric duct morphogenesis	0.00372875	ENSDARG00000053493/ENSDARG00000012039/ENSDARG00000007329/ENSDARG00000013855
24h_50mG	GO:2000380	regulation of mesoderm development	0.00372875	ENSDARG00000056012/ENSDARG00000099761/ENSDARG00000102389/ENSDARG00000058861
24h_50mG	GO:0009259	ribonucleotide metabolic process	0.00373853	ENSDARG00000018494/ENSDARG00000017049/ENSDARG00000011665/ENSDARG00000062744/ENSDARG00000009447/ENSDARG00000060797/ENSDARG00000012215/ENSDARG00000091342/ENSDARG00000041314/ENSDARG00000039914/ENSDARG00000042010/ENSDARG00000033539/ENSDARG00000004517/ENSDARG00000033916/ENSDARG00000069279/ENSDARG00000011553/ENSDARG00000053684/ENSDARG00000057026/ENSDARG00000004979/ENSDARG00000005423/ENSDARG00000101844/…
24h_50mG	GO:0043627	response to estrogen	0.00378979	ENSDARG00000020364/ENSDARG00000013961/ENSDARG00000037000/ENSDARG00000029150/ENSDARG00000019444/ENSDARG00000069980/ENSDARG00000101627/ENSDARG00000043279
24h_50mG	GO:0007517	muscle organ development	0.00409925	ENSDARG00000007277/ENSDARG00000059817/ENSDARG00000103988/ENSDARG00000018460/ENSDARG00000036371/ENSDARG00000042282/ENSDARG00000079752/ENSDARG00000029150/ENSDARG00000010478/ENSDARG00000043309/ENSDARG00000058050/ENSDARG00000071090/ENSDARG00000071498/ENSDARG00000077293/ENSDARG00000101844/ENSDARG00000041081/ENSDARG00000011785/ENSDARG00000002487/ENSDARG00000009438/ENSDARG00000061436/ENSDARG00000074908/…
24h_50mG	GO:0006612	protein targeting to membrane	0.00428323	ENSDARG00000077546/ENSDARG00000009743/ENSDARG00000098367/ENSDARG00000014139/ENSDARG00000014165/ENSDARG00000000068
24h_50mG	GO:0015908	fatty acid transport	0.00428323	ENSDARG00000001721/ENSDARG00000067520/ENSDARG00000036237/ENSDARG00000035909/ENSDARG00000046054/ENSDARG00000104085
24h_50mG	GO:0048570	notochord morphogenesis	0.00428323	ENSDARG00000076904/ENSDARG00000020057/ENSDARG00000077403/ENSDARG00000078052/ENSDARG00000035095/ENSDARG00000101209
24h_50mG	GO:0043062	extracellular structure organization	0.00441148	ENSDARG00000002791/ENSDARG00000005762/ENSDARG00000102332/ENSDARG00000094324/ENSDARG00000074745/ENSDARG00000039563/ENSDARG00000101844/ENSDARG00000030872/ENSDARG00000020811/ENSDARG00000011821/ENSDARG00000054807/ENSDARG00000103311
24h_50mG	GO:0007507	heart development	0.00451833	ENSDARG00000094191/ENSDARG00000019969/ENSDARG00000099045/ENSDARG00000010591/ENSDARG00000055639/ENSDARG00000052695/ENSDARG00000054438/ENSDARG00000060348/ENSDARG00000070061/ENSDARG00000103589/ENSDARG00000077722/ENSDARG00000002791/ENSDARG00000018460/ENSDARG00000006526/ENSDARG00000094729/ENSDARG00000010655/ENSDARG00000036471/ENSDARG00000020057/ENSDARG00000019815/ENSDARG00000091090/ENSDARG00000053868/…
24h_50mG	GO:0021575	hindbrain morphogenesis	0.00475702	ENSDARG00000110470/ENSDARG00000100422/ENSDARG00000045544/ENSDARG00000053493/ENSDARG00000098334/ENSDARG00000014018/ENSDARG00000002601/ENSDARG00000068755
24h_50mG	GO:0050684	regulation of mRNA processing	0.00476144	ENSDARG00000018618/ENSDARG00000116743/ENSDARG00000014746/ENSDARG00000098280/ENSDARG00000009871/ENSDARG00000062612/ENSDARG00000070045
24h_50mG	GO:0001570	vasculogenesis	0.00490534	ENSDARG00000052148/ENSDARG00000057633/ENSDARG00000094729/ENSDARG00000053868/ENSDARG00000041232/ENSDARG00000007329/ENSDARG00000077264/ENSDARG00000100657/ENSDARG00000036670/ENSDARG00000019930
24h_50mG	GO:0006733	oxidoreduction coenzyme metabolic process	0.00555266	ENSDARG00000011665/ENSDARG00000062744/ENSDARG00000060797/ENSDARG00000039914/ENSDARG00000042010/ENSDARG00000027930/ENSDARG00000098313/ENSDARG00000053684/ENSDARG00000005423/ENSDARG00000103369/ENSDARG00000022456/ENSDARG00000014179/ENSDARG00000099755/ENSDARG00000012987
24h_50mG	GO:0016071	mRNA metabolic process	0.00571926	ENSDARG00000018618/ENSDARG00000017762/ENSDARG00000020178/ENSDARG00000018494/ENSDARG00000116743/ENSDARG00000014746/ENSDARG00000040070/ENSDARG00000014366/ENSDARG00000039213/ENSDARG00000098280/ENSDARG00000009871/ENSDARG00000041575/ENSDARG00000070431/ENSDARG00000015325/ENSDARG00000011245/ENSDARG00000041226/ENSDARG00000100209/ENSDARG00000046024/ENSDARG00000062612/ENSDARG00000022813/ENSDARG00000015239/…
24h_50mG	GO:0036342	post-anal tail morphogenesis	0.00577804	ENSDARG00000056012/ENSDARG00000077722/ENSDARG00000036292/ENSDARG00000115868/ENSDARG00000018260/ENSDARG00000102389
24h_50mG	GO:0070972	protein localization to endoplasmic reticulum	0.00577804	ENSDARG00000040912/ENSDARG00000009743/ENSDARG00000098367/ENSDARG00000014139/ENSDARG00000014165/ENSDARG00000037361
24h_50mG	GO:0009798	axis specification	0.00597139	ENSDARG00000100143/ENSDARG00000070535/ENSDARG00000060348/ENSDARG00000010773/ENSDARG00000036471/ENSDARG00000114554/ENSDARG00000036292/ENSDARG00000100514/ENSDARG00000014018/ENSDARG00000068761/ENSDARG00000097947
24h_50mG	GO:0009117	nucleotide metabolic process	0.00622461	ENSDARG00000035573/ENSDARG00000018494/ENSDARG00000017049/ENSDARG00000011665/ENSDARG00000099222/ENSDARG00000062744/ENSDARG00000009447/ENSDARG00000060797/ENSDARG00000036990/ENSDARG00000052712/ENSDARG00000012215/ENSDARG00000091342/ENSDARG00000041314/ENSDARG00000039914/ENSDARG00000042010/ENSDARG00000033539/ENSDARG00000004517/ENSDARG00000033916/ENSDARG00000027930/ENSDARG00000069279/ENSDARG00000011553/…
24h_50mG	GO:0042246	tissue regeneration	0.00645253	ENSDARG00000053493/ENSDARG00000036036/ENSDARG00000054438/ENSDARG00000054026/ENSDARG00000056160/ENSDARG00000060682/ENSDARG00000013623/ENSDARG00000095019/ENSDARG00000079128/ENSDARG00000016156/ENSDARG00000094041/ENSDARG00000019949/ENSDARG00000058371/ENSDARG00000009438/ENSDARG00000071208/ENSDARG00000013457/ENSDARG00000101209
24h_50mG	GO:0031016	pancreas development	0.00657077	ENSDARG00000045936/ENSDARG00000053493/ENSDARG00000052148/ENSDARG00000003270/ENSDARG00000003599/ENSDARG00000054438/ENSDARG00000014479/ENSDARG00000010655/ENSDARG00000058451/ENSDARG00000093022/ENSDARG00000007682/ENSDARG00000007329/ENSDARG00000098367/ENSDARG00000078784/ENSDARG00000114554/ENSDARG00000020527/ENSDARG00000036292/ENSDARG00000102249/ENSDARG00000099291/ENSDARG00000102879/ENSDARG00000006316/…
24h_50mG	GO:0006189	'de novo' IMP biosynthetic process	0.00679801	ENSDARG00000017049/ENSDARG00000033539/ENSDARG00000004517
24h_50mG	GO:0033120	positive regulation of RNA splicing	0.00679801	ENSDARG00000062612/ENSDARG00000070045/ENSDARG00000010238
24h_50mG	GO:0030903	notochord development	0.00684194	ENSDARG00000079738/ENSDARG00000076904/ENSDARG00000020057/ENSDARG00000077403/ENSDARG00000030494/ENSDARG00000069093/ENSDARG00000078052/ENSDARG00000115868/ENSDARG00000090820/ENSDARG00000035095/ENSDARG00000011821/ENSDARG00000101209
24h_50mG	GO:0048645	animal organ formation	0.00724634	ENSDARG00000053493/ENSDARG00000103589/ENSDARG00000002791/ENSDARG00000006526/ENSDARG00000019815/ENSDARG00000044059/ENSDARG00000046019/ENSDARG00000035095
24h_50mG	GO:0006753	nucleoside phosphate metabolic process	0.00737487	ENSDARG00000035573/ENSDARG00000018494/ENSDARG00000017049/ENSDARG00000011665/ENSDARG00000099222/ENSDARG00000062744/ENSDARG00000009447/ENSDARG00000060797/ENSDARG00000036990/ENSDARG00000052712/ENSDARG00000012215/ENSDARG00000091342/ENSDARG00000041314/ENSDARG00000039914/ENSDARG00000042010/ENSDARG00000033539/ENSDARG00000004517/ENSDARG00000033916/ENSDARG00000027930/ENSDARG00000069279/ENSDARG00000011553/…
24h_50mG	GO:0021587	cerebellum morphogenesis	0.00762006	ENSDARG00000110470/ENSDARG00000100422/ENSDARG00000045544/ENSDARG00000098334/ENSDARG00000014018/ENSDARG00000068755
24h_50mG	GO:0003007	heart morphogenesis	0.00766624	ENSDARG00000019969/ENSDARG00000099045/ENSDARG00000010591/ENSDARG00000052695/ENSDARG00000054438/ENSDARG00000103589/ENSDARG00000002791/ENSDARG00000006526/ENSDARG00000036471/ENSDARG00000020057/ENSDARG00000019815/ENSDARG00000053868/ENSDARG00000042535/ENSDARG00000007329/ENSDARG00000044059/ENSDARG00000078784/ENSDARG00000058050/ENSDARG00000071498/ENSDARG00000100514/ENSDARG00000046019/ENSDARG00000059774/…
24h_50mG	GO:0048729	tissue morphogenesis	0.00768694	ENSDARG00000070546/ENSDARG00000053493/ENSDARG00000036036/ENSDARG00000099045/ENSDARG00000102012/ENSDARG00000010591/ENSDARG00000018958/ENSDARG00000015879/ENSDARG00000056012/ENSDARG00000054438/ENSDARG00000012039/ENSDARG00000074248/ENSDARG00000103589/ENSDARG00000009534/ENSDARG00000002791/ENSDARG00000094729/ENSDARG00000036471/ENSDARG00000036371/ENSDARG00000020057/ENSDARG00000019815/ENSDARG00000053868/…
24h_50mG	GO:0071391	cellular response to estrogen stimulus	0.00768868	ENSDARG00000020364/ENSDARG00000013961/ENSDARG00000037000/ENSDARG00000019444/ENSDARG00000069980/ENSDARG00000101627/ENSDARG00000043279
24h_50mG	GO:0043414	macromolecule methylation	0.0079255	ENSDARG00000019791/ENSDARG00000062601/ENSDARG00000077863/ENSDARG00000075560/ENSDARG00000099640/ENSDARG00000041575/ENSDARG00000115421/ENSDARG00000091253/ENSDARG00000042725/ENSDARG00000102144/ENSDARG00000040727/ENSDARG00000069278/ENSDARG00000041081/ENSDARG00000063596/ENSDARG00000004537/ENSDARG00000035771/ENSDARG00000069082/ENSDARG00000076518/ENSDARG00000069706/ENSDARG00000104938/ENSDARG00000051902
24h_50mG	GO:0009953	dorsal/ventral pattern formation	0.00801136	ENSDARG00000100143/ENSDARG00000104100/ENSDARG00000058389/ENSDARG00000010591/ENSDARG00000056012/ENSDARG00000025372/ENSDARG00000059255/ENSDARG00000095743/ENSDARG00000019920/ENSDARG00000078784/ENSDARG00000020527/ENSDARG00000099761/ENSDARG00000037618/ENSDARG00000014018/ENSDARG00000038672/ENSDARG00000018260/ENSDARG00000035095/ENSDARG00000021938/ENSDARG00000102389/ENSDARG00000052131
24h_50mG	GO:0000338	protein deneddylation	0.00850877	ENSDARG00000040650/ENSDARG00000024846
24h_50mG	GO:0006404	RNA import into nucleus	0.00850877	ENSDARG00000057026/ENSDARG00000008395
24h_50mG	GO:0008612	peptidyl-lysine modification to peptidyl-hypusine	0.00850877	ENSDARG00000003270/ENSDARG00000003564
24h_50mG	GO:0009449	gamma-aminobutyric acid biosynthetic process	0.00850877	ENSDARG00000027419/ENSDARG00000015537
24h_50mG	GO:0014743	regulation of muscle hypertrophy	0.00850877	ENSDARG00000041065/ENSDARG00000041607
24h_50mG	GO:0021906	hindbrain-spinal cord boundary formation	0.00850877	ENSDARG00000114554/ENSDARG00000036292
24h_50mG	GO:0030718	germ-line stem cell population maintenance	0.00850877	ENSDARG00000062601/ENSDARG00000068255
24h_50mG	GO:0048340	paraxial mesoderm morphogenesis	0.00850877	ENSDARG00000070546/ENSDARG00000007329
24h_50mG	GO:0048341	paraxial mesoderm formation	0.00850877	ENSDARG00000070546/ENSDARG00000007329
24h_50mG	GO:0061015	snRNA import into nucleus	0.00850877	ENSDARG00000057026/ENSDARG00000008395
24h_50mG	GO:0061341	non-canonical Wnt signaling pathway involved in heart development	0.00850877	ENSDARG00000054438/ENSDARG00000059774
24h_50mG	GO:0101030	tRNA-guanine transglycosylation	0.00850877	ENSDARG00000043105/ENSDARG00000016093
24h_50mG	GO:0072521	purine-containing compound metabolic process	0.00907313	ENSDARG00000018494/ENSDARG00000017049/ENSDARG00000011665/ENSDARG00000099222/ENSDARG00000062744/ENSDARG00000009447/ENSDARG00000060797/ENSDARG00000091342/ENSDARG00000041314/ENSDARG00000039914/ENSDARG00000042010/ENSDARG00000033539/ENSDARG00000004517/ENSDARG00000069279/ENSDARG00000011553/ENSDARG00000053684/ENSDARG00000057026/ENSDARG00000004979/ENSDARG00000005423/ENSDARG00000056583/ENSDARG00000016160/…
24h_50mG	GO:0020027	hemoglobin metabolic process	0.00907341	ENSDARG00000059805/ENSDARG00000030602/ENSDARG00000062025/ENSDARG00000043509/ENSDARG00000024295
24h_50mG	GO:0042541	hemoglobin biosynthetic process	0.00907341	ENSDARG00000059805/ENSDARG00000030602/ENSDARG00000062025/ENSDARG00000043509/ENSDARG00000024295
24h_50mG	GO:0030198	extracellular matrix organization	0.00930482	ENSDARG00000002791/ENSDARG00000005762/ENSDARG00000102332/ENSDARG00000094324/ENSDARG00000074745/ENSDARG00000039563/ENSDARG00000101844/ENSDARG00000020811/ENSDARG00000011821/ENSDARG00000054807/ENSDARG00000103311
24h_50mG	GO:0061515	myeloid cell development	0.00930482	ENSDARG00000059549/ENSDARG00000030602/ENSDARG00000041232/ENSDARG00000007329/ENSDARG00000095019/ENSDARG00000043509/ENSDARG00000004537/ENSDARG00000036629/ENSDARG00000013477/ENSDARG00000021938/ENSDARG00000019930
24h_50mG	GO:0060914	heart formation	0.0095697	ENSDARG00000103589/ENSDARG00000002791/ENSDARG00000006526/ENSDARG00000019815/ENSDARG00000044059/ENSDARG00000046019/ENSDARG00000035095
24h_50mG	GO:0042255	ribosome assembly	0.00962262	ENSDARG00000019181/ENSDARG00000043960/ENSDARG00000059075/ENSDARG00000100452
24h_50mG	GO:0046434	organophosphate catabolic process	0.00965613	ENSDARG00000011665/ENSDARG00000062744/ENSDARG00000060797/ENSDARG00000010130/ENSDARG00000039914/ENSDARG00000042010/ENSDARG00000053684/ENSDARG00000005423/ENSDARG00000036942/ENSDARG00000022456/ENSDARG00000014179/ENSDARG00000099755/ENSDARG00000012987
24h_50mG	GO:0061311	cell surface receptor signaling pathway involved in heart development	0.00985011	ENSDARG00000054438/ENSDARG00000036471/ENSDARG00000007329/ENSDARG00000059774/ENSDARG00000018260/ENSDARG00000056920
48h_5mG	GO:0006260	DNA replication	9.52426e-15	ENSDARG00000035634/ENSDARG00000058533/ENSDARG00000061836/ENSDARG00000019507/ENSDARG00000057683/ENSDARG00000060041/ENSDARG00000037188/ENSDARG00000024204/ENSDARG00000014685/ENSDARG00000015070/ENSDARG00000037397/ENSDARG00000055314/ENSDARG00000002304/ENSDARG00000002613/ENSDARG00000040163/ENSDARG00000014274/ENSDARG00000009942/ENSDARG00000011404/ENSDARG00000062420/ENSDARG00000038847
48h_5mG	GO:0006259	DNA metabolic process	1.67252e-06	ENSDARG00000035634/ENSDARG00000058533/ENSDARG00000042527/ENSDARG00000061836/ENSDARG00000019507/ENSDARG00000057683/ENSDARG00000060041/ENSDARG00000038917/ENSDARG00000037188/ENSDARG00000024204/ENSDARG00000014685/ENSDARG00000015070/ENSDARG00000037397/ENSDARG00000055314/ENSDARG00000104541/ENSDARG00000002304/ENSDARG00000076913/ENSDARG00000002613/ENSDARG00000040163/ENSDARG00000014274/ENSDARG00000009942/…
48h_5mG	GO:0006261	DNA-dependent DNA replication	4.47874e-06	ENSDARG00000019507/ENSDARG00000057683/ENSDARG00000024204/ENSDARG00000055314/ENSDARG00000040163/ENSDARG00000009942/ENSDARG00000011404
48h_5mG	GO:0000278	mitotic cell cycle	9.2175e-06	ENSDARG00000051854/ENSDARG00000019507/ENSDARG00000076351/ENSDARG00000009922/ENSDARG00000058471/ENSDARG00000056473/ENSDARG00000041361/ENSDARG00000019907/ENSDARG00000014685/ENSDARG00000087554/ENSDARG00000010792/ENSDARG00000002403/ENSDARG00000005454/ENSDARG00000078654/ENSDARG00000009942/ENSDARG00000099194
48h_5mG	GO:0048666	neuron development	1.09284e-05	ENSDARG00000015053/ENSDARG00000070107/ENSDARG00000079578/ENSDARG00000035899/ENSDARG00000003403/ENSDARG00000011989/ENSDARG00000044532/ENSDARG00000093357/ENSDARG00000056742/ENSDARG00000017007/ENSDARG00000019566/ENSDARG00000041895/ENSDARG00000045639/ENSDARG00000058117/ENSDARG00000056130/ENSDARG00000037122/ENSDARG00000078123/ENSDARG00000103359/ENSDARG00000014018/ENSDARG00000078366/ENSDARG00000061454/…
48h_5mG	GO:0007423	sensory organ development	3.68832e-05	ENSDARG00000070107/ENSDARG00000035634/ENSDARG00000011989/ENSDARG00000021924/ENSDARG00000040606/ENSDARG00000009922/ENSDARG00000038894/ENSDARG00000001721/ENSDARG00000056473/ENSDARG00000019566/ENSDARG00000006206/ENSDARG00000088805/ENSDARG00000024204/ENSDARG00000041895/ENSDARG00000008433/ENSDARG00000004861/ENSDARG00000056130/ENSDARG00000053569/ENSDARG00000004588/ENSDARG00000014018/ENSDARG00000007715/…
48h_5mG	GO:0071698	olfactory placode development	7.2763e-05	ENSDARG00000060115/ENSDARG00000040606/ENSDARG00000056130/ENSDARG00000059279
48h_5mG	GO:0001654	eye development	0.000109207	ENSDARG00000070107/ENSDARG00000035634/ENSDARG00000011989/ENSDARG00000021924/ENSDARG00000009922/ENSDARG00000038894/ENSDARG00000056473/ENSDARG00000019566/ENSDARG00000088805/ENSDARG00000024204/ENSDARG00000041895/ENSDARG00000008433/ENSDARG00000004588/ENSDARG00000014018/ENSDARG00000007715/ENSDARG00000027041/ENSDARG00000054562/ENSDARG00000059279/ENSDARG00000011404/ENSDARG00000103409
48h_5mG	GO:0150063	visual system development	0.000109207	ENSDARG00000070107/ENSDARG00000035634/ENSDARG00000011989/ENSDARG00000021924/ENSDARG00000009922/ENSDARG00000038894/ENSDARG00000056473/ENSDARG00000019566/ENSDARG00000088805/ENSDARG00000024204/ENSDARG00000041895/ENSDARG00000008433/ENSDARG00000004588/ENSDARG00000014018/ENSDARG00000007715/ENSDARG00000027041/ENSDARG00000054562/ENSDARG00000059279/ENSDARG00000011404/ENSDARG00000103409
48h_5mG	GO:0007420	brain development	0.000124543	ENSDARG00000101628/ENSDARG00000004232/ENSDARG00000013057/ENSDARG00000014746/ENSDARG00000044532/ENSDARG00000070929/ENSDARG00000009922/ENSDARG00000069737/ENSDARG00000017007/ENSDARG00000006206/ENSDARG00000088805/ENSDARG00000070794/ENSDARG00000056130/ENSDARG00000055752/ENSDARG00000060298/ENSDARG00000004415/ENSDARG00000014018/ENSDARG00000032963/ENSDARG00000054562/ENSDARG00000059279/ENSDARG00000019726
48h_5mG	GO:0006270	DNA replication initiation	0.000209225	ENSDARG00000019507/ENSDARG00000057683/ENSDARG00000024204/ENSDARG00000009942
48h_5mG	GO:0006541	glutamine metabolic process	0.000209225	ENSDARG00000020028/ENSDARG00000003750/ENSDARG00000041895/ENSDARG00000030700
48h_5mG	GO:0060322	head development	0.000228577	ENSDARG00000101628/ENSDARG00000004232/ENSDARG00000013057/ENSDARG00000014746/ENSDARG00000044532/ENSDARG00000070929/ENSDARG00000009922/ENSDARG00000069737/ENSDARG00000017007/ENSDARG00000006206/ENSDARG00000088805/ENSDARG00000070794/ENSDARG00000056130/ENSDARG00000055752/ENSDARG00000060298/ENSDARG00000004415/ENSDARG00000014018/ENSDARG00000032963/ENSDARG00000054562/ENSDARG00000059279/ENSDARG00000019726
48h_5mG	GO:0030900	forebrain development	0.000326035	ENSDARG00000004232/ENSDARG00000014746/ENSDARG00000044532/ENSDARG00000070929/ENSDARG00000017007/ENSDARG00000070794/ENSDARG00000056130/ENSDARG00000055752/ENSDARG00000004415/ENSDARG00000014018
48h_5mG	GO:0043010	camera-type eye development	0.000590503	ENSDARG00000070107/ENSDARG00000035634/ENSDARG00000021924/ENSDARG00000009922/ENSDARG00000056473/ENSDARG00000088805/ENSDARG00000024204/ENSDARG00000041895/ENSDARG00000008433/ENSDARG00000004588/ENSDARG00000014018/ENSDARG00000007715/ENSDARG00000027041/ENSDARG00000059279/ENSDARG00000011404/ENSDARG00000103409
48h_5mG	GO:0001505	regulation of neurotransmitter levels	0.000676745	ENSDARG00000030614/ENSDARG00000035120/ENSDARG00000052816/ENSDARG00000027419/ENSDARG00000070567/ENSDARG00000010478/ENSDARG00000102690
48h_5mG	GO:0048880	sensory system development	0.000724749	ENSDARG00000070107/ENSDARG00000035634/ENSDARG00000011989/ENSDARG00000021924/ENSDARG00000009922/ENSDARG00000038894/ENSDARG00000056473/ENSDARG00000019566/ENSDARG00000088805/ENSDARG00000024204/ENSDARG00000041895/ENSDARG00000008433/ENSDARG00000056130/ENSDARG00000004588/ENSDARG00000014018/ENSDARG00000007715/ENSDARG00000027041/ENSDARG00000054562/ENSDARG00000059279/ENSDARG00000011404/ENSDARG00000103409
48h_5mG	GO:0021545	cranial nerve development	0.000847937	ENSDARG00000060115/ENSDARG00000088805/ENSDARG00000041895/ENSDARG00000056130/ENSDARG00000078366/ENSDARG00000028066
48h_5mG	GO:0071696	ectodermal placode development	0.000903122	ENSDARG00000060115/ENSDARG00000040606/ENSDARG00000056130/ENSDARG00000053569/ENSDARG00000059279
48h_5mG	GO:0005977	glycogen metabolic process	0.00091032	ENSDARG00000105039/ENSDARG00000030687/ENSDARG00000100352/ENSDARG00000106630
48h_5mG	GO:0006073	cellular glucan metabolic process	0.00091032	ENSDARG00000105039/ENSDARG00000030687/ENSDARG00000100352/ENSDARG00000106630
48h_5mG	GO:0044042	glucan metabolic process	0.00091032	ENSDARG00000105039/ENSDARG00000030687/ENSDARG00000100352/ENSDARG00000106630
48h_5mG	GO:1901605	alpha-amino acid metabolic process	0.000933044	ENSDARG00000035602/ENSDARG00000035120/ENSDARG00000052816/ENSDARG00000020028/ENSDARG00000003750/ENSDARG00000041895/ENSDARG00000020448/ENSDARG00000030700
48h_5mG	GO:0021884	forebrain neuron development	0.00119752	ENSDARG00000044532/ENSDARG00000017007/ENSDARG00000056130
48h_5mG	GO:0071407	cellular response to organic cyclic compound	0.00124021	ENSDARG00000044532/ENSDARG00000017007/ENSDARG00000044685/ENSDARG00000010276/ENSDARG00000042477/ENSDARG00000004861/ENSDARG00000043288/ENSDARG00000031768
48h_5mG	GO:0044264	cellular polysaccharide metabolic process	0.00132659	ENSDARG00000105039/ENSDARG00000030687/ENSDARG00000100352/ENSDARG00000106630
48h_5mG	GO:0090259	regulation of retinal ganglion cell axon guidance	0.00148557	ENSDARG00000079578/ENSDARG00000045930
48h_5mG	GO:2000179	positive regulation of neural precursor cell proliferation	0.00148557	ENSDARG00000088805/ENSDARG00000014018
48h_5mG	GO:0005976	polysaccharide metabolic process	0.00157772	ENSDARG00000105039/ENSDARG00000030687/ENSDARG00000100352/ENSDARG00000106630
48h_5mG	GO:0006112	energy reserve metabolic process	0.00157772	ENSDARG00000105039/ENSDARG00000030687/ENSDARG00000100352/ENSDARG00000106630
48h_5mG	GO:0006778	porphyrin-containing compound metabolic process	0.00157772	ENSDARG00000027529/ENSDARG00000006818/ENSDARG00000031587/ENSDARG00000062025
48h_5mG	GO:0021953	central nervous system neuron differentiation	0.00162301	ENSDARG00000044532/ENSDARG00000017007/ENSDARG00000039458/ENSDARG00000020332/ENSDARG00000056130/ENSDARG00000074253/ENSDARG00000014018/ENSDARG00000078366
48h_5mG	GO:0010721	negative regulation of cell development	0.00170511	ENSDARG00000016363/ENSDARG00000011989/ENSDARG00000056130/ENSDARG00000078366/ENSDARG00000038205
48h_5mG	GO:0051960	regulation of nervous system development	0.00177033	ENSDARG00000016363/ENSDARG00000079578/ENSDARG00000101628/ENSDARG00000076351/ENSDARG00000009922/ENSDARG00000056130/ENSDARG00000014018/ENSDARG00000078366/ENSDARG00000038205/ENSDARG00000043288/ENSDARG00000045930
48h_5mG	GO:2000113	negative regulation of cellular macromolecule biosynthetic process	0.00190861	ENSDARG00000016363/ENSDARG00000052816/ENSDARG00000009922/ENSDARG00000008209/ENSDARG00000040503/ENSDARG00000003680/ENSDARG00000014018/ENSDARG00000032963/ENSDARG00000079201/ENSDARG00000038205/ENSDARG00000054562/ENSDARG00000043288/ENSDARG00000103409
48h_5mG	GO:0021675	nerve development	0.00203094	ENSDARG00000060115/ENSDARG00000088805/ENSDARG00000041895/ENSDARG00000056130/ENSDARG00000078366/ENSDARG00000028066
48h_5mG	GO:0060284	regulation of cell development	0.00221903	ENSDARG00000016363/ENSDARG00000079578/ENSDARG00000101628/ENSDARG00000011989/ENSDARG00000076351/ENSDARG00000009922/ENSDARG00000056130/ENSDARG00000078366/ENSDARG00000038205/ENSDARG00000043288/ENSDARG00000045930
48h_5mG	GO:0007049	cell cycle	0.00244534	ENSDARG00000051854/ENSDARG00000019507/ENSDARG00000076351/ENSDARG00000009922/ENSDARG00000058471/ENSDARG00000056473/ENSDARG00000041361/ENSDARG00000019907/ENSDARG00000042566/ENSDARG00000014685/ENSDARG00000087554/ENSDARG00000037397/ENSDARG00000010792/ENSDARG00000055314/ENSDARG00000002403/ENSDARG00000005454/ENSDARG00000078654/ENSDARG00000009942/ENSDARG00000103409/ENSDARG00000099194
48h_5mG	GO:0071697	ectodermal placode morphogenesis	0.00252624	ENSDARG00000060115/ENSDARG00000040606/ENSDARG00000053569/ENSDARG00000059279
48h_5mG	GO:0048167	regulation of synaptic plasticity	0.00271469	ENSDARG00000110528/ENSDARG00000002230/ENSDARG00000055752
48h_5mG	GO:0014070	response to organic cyclic compound	0.00280699	ENSDARG00000044532/ENSDARG00000017007/ENSDARG00000044685/ENSDARG00000010276/ENSDARG00000042477/ENSDARG00000004861/ENSDARG00000043288/ENSDARG00000103002/ENSDARG00000031768
48h_5mG	GO:0021510	spinal cord development	0.00284192	ENSDARG00000086393/ENSDARG00000039458/ENSDARG00000020332/ENSDARG00000056130/ENSDARG00000074253/ENSDARG00000014018
48h_5mG	GO:0033013	tetrapyrrole metabolic process	0.00291376	ENSDARG00000027529/ENSDARG00000006818/ENSDARG00000031587/ENSDARG00000062025
48h_5mG	GO:0009794	regulation of mitotic cell cycle, embryonic	0.002927	ENSDARG00000087554/ENSDARG00000010792
48h_5mG	GO:0045448	mitotic cell cycle, embryonic	0.002927	ENSDARG00000087554/ENSDARG00000010792
48h_5mG	GO:0045892	negative regulation of transcription, DNA-templated	0.00312539	ENSDARG00000016363/ENSDARG00000009922/ENSDARG00000008209/ENSDARG00000003680/ENSDARG00000014018/ENSDARG00000032963/ENSDARG00000079201/ENSDARG00000038205/ENSDARG00000054562/ENSDARG00000043288/ENSDARG00000103409
48h_5mG	GO:0071542	dopaminergic neuron differentiation	0.003398	ENSDARG00000044532/ENSDARG00000017007/ENSDARG00000104945
48h_5mG	GO:0050767	regulation of neurogenesis	0.00348385	ENSDARG00000016363/ENSDARG00000079578/ENSDARG00000101628/ENSDARG00000076351/ENSDARG00000009922/ENSDARG00000056130/ENSDARG00000078366/ENSDARG00000038205/ENSDARG00000043288/ENSDARG00000045930
48h_5mG	GO:0010628	positive regulation of gene expression	0.00369571	ENSDARG00000070107/ENSDARG00000042527/ENSDARG00000013057/ENSDARG00000044532/ENSDARG00000090903/ENSDARG00000017007/ENSDARG00000008209/ENSDARG00000056130/ENSDARG00000055752/ENSDARG00000016999/ENSDARG00000035887/ENSDARG00000014018/ENSDARG00000043288/ENSDARG00000031768
48h_5mG	GO:0007346	regulation of mitotic cell cycle	0.00386388	ENSDARG00000076351/ENSDARG00000009922/ENSDARG00000041361/ENSDARG00000087554/ENSDARG00000010792/ENSDARG00000078654/ENSDARG00000099194
48h_5mG	GO:0006094	gluconeogenesis	0.00417743	ENSDARG00000051939/ENSDARG00000031616/ENSDARG00000013721
48h_5mG	GO:0019319	hexose biosynthetic process	0.00417743	ENSDARG00000051939/ENSDARG00000031616/ENSDARG00000013721
48h_5mG	GO:0045664	regulation of neuron differentiation	0.00439823	ENSDARG00000079578/ENSDARG00000101628/ENSDARG00000076351/ENSDARG00000056130/ENSDARG00000078366/ENSDARG00000038205/ENSDARG00000043288/ENSDARG00000045930
48h_5mG	GO:0000122	negative regulation of transcription by RNA polymerase II	0.00463423	ENSDARG00000016363/ENSDARG00000008209/ENSDARG00000032963/ENSDARG00000079201/ENSDARG00000038205/ENSDARG00000054562/ENSDARG00000043288/ENSDARG00000103409
48h_5mG	GO:0021516	dorsal spinal cord development	0.00480599	ENSDARG00000056130/ENSDARG00000014018
48h_5mG	GO:0032365	intracellular lipid transport	0.00480599	ENSDARG00000029476/ENSDARG00000090912
48h_5mG	GO:0032366	intracellular sterol transport	0.00480599	ENSDARG00000029476/ENSDARG00000090912
48h_5mG	GO:0032367	intracellular cholesterol transport	0.00480599	ENSDARG00000029476/ENSDARG00000090912
48h_5mG	GO:0007219	Notch signaling pathway	0.00492475	ENSDARG00000004232/ENSDARG00000019566/ENSDARG00000041895/ENSDARG00000020219/ENSDARG00000032963/ENSDARG00000103554/ENSDARG00000054562
48h_5mG	GO:0048545	response to steroid hormone	0.00492475	ENSDARG00000044532/ENSDARG00000017007/ENSDARG00000044685/ENSDARG00000042477/ENSDARG00000004861/ENSDARG00000103002/ENSDARG00000031768
48h_5mG	GO:0021879	forebrain neuron differentiation	0.00505674	ENSDARG00000044532/ENSDARG00000017007/ENSDARG00000056130
48h_5mG	GO:0046364	monosaccharide biosynthetic process	0.00505674	ENSDARG00000051939/ENSDARG00000031616/ENSDARG00000013721
48h_5mG	GO:0072527	pyrimidine-containing compound metabolic process	0.00513412	ENSDARG00000036990/ENSDARG00000020028/ENSDARG00000041895/ENSDARG00000074169/ENSDARG00000030700
48h_5mG	GO:0021536	diencephalon development	0.00516027	ENSDARG00000004232/ENSDARG00000014746/ENSDARG00000070929/ENSDARG00000070794/ENSDARG00000056130/ENSDARG00000004415
48h_5mG	GO:0010629	negative regulation of gene expression	0.00518742	ENSDARG00000016363/ENSDARG00000052816/ENSDARG00000009922/ENSDARG00000008209/ENSDARG00000098392/ENSDARG00000040503/ENSDARG00000016999/ENSDARG00000003680/ENSDARG00000014018/ENSDARG00000032963/ENSDARG00000079201/ENSDARG00000038205/ENSDARG00000054562/ENSDARG00000043288/ENSDARG00000103409
48h_5mG	GO:0042133	neurotransmitter metabolic process	0.00546767	ENSDARG00000035120/ENSDARG00000052816/ENSDARG00000027419/ENSDARG00000010478
48h_5mG	GO:0033993	response to lipid	0.00548518	ENSDARG00000029476/ENSDARG00000044532/ENSDARG00000006427/ENSDARG00000017007/ENSDARG00000044685/ENSDARG00000042477/ENSDARG00000004861/ENSDARG00000103002/ENSDARG00000031768
48h_5mG	GO:0021515	cell differentiation in spinal cord	0.00558966	ENSDARG00000086393/ENSDARG00000039458/ENSDARG00000020332/ENSDARG00000074253/ENSDARG00000014018
48h_5mG	GO:0006520	cellular amino acid metabolic process	0.00577003	ENSDARG00000035602/ENSDARG00000035120/ENSDARG00000055172/ENSDARG00000052816/ENSDARG00000027419/ENSDARG00000020028/ENSDARG00000003750/ENSDARG00000041895/ENSDARG00000020448/ENSDARG00000030700
48h_5mG	GO:0050768	negative regulation of neurogenesis	0.00611362	ENSDARG00000016363/ENSDARG00000056130/ENSDARG00000078366/ENSDARG00000038205
48h_5mG	GO:0045595	regulation of cell differentiation	0.00623968	ENSDARG00000016363/ENSDARG00000079578/ENSDARG00000101628/ENSDARG00000011989/ENSDARG00000076351/ENSDARG00000009922/ENSDARG00000010420/ENSDARG00000056130/ENSDARG00000099761/ENSDARG00000014018/ENSDARG00000078366/ENSDARG00000038205/ENSDARG00000043288/ENSDARG00000045930
48h_5mG	GO:0001708	cell fate specification	0.00631251	ENSDARG00000013057/ENSDARG00000040606/ENSDARG00000039458/ENSDARG00000074253/ENSDARG00000099761/ENSDARG00000059279
48h_5mG	GO:0048812	neuron projection morphogenesis	0.00663798	ENSDARG00000079578/ENSDARG00000093357/ENSDARG00000056742/ENSDARG00000041895/ENSDARG00000045639/ENSDARG00000078123/ENSDARG00000103359/ENSDARG00000014018/ENSDARG00000078366/ENSDARG00000061454/ENSDARG00000043288/ENSDARG00000003655/ENSDARG00000045930
48h_5mG	GO:0048858	cell projection morphogenesis	0.00663798	ENSDARG00000079578/ENSDARG00000093357/ENSDARG00000056742/ENSDARG00000041895/ENSDARG00000045639/ENSDARG00000078123/ENSDARG00000103359/ENSDARG00000014018/ENSDARG00000078366/ENSDARG00000061454/ENSDARG00000043288/ENSDARG00000003655/ENSDARG00000045930
48h_5mG	GO:0120039	plasma membrane bounded cell projection morphogenesis	0.00663798	ENSDARG00000079578/ENSDARG00000093357/ENSDARG00000056742/ENSDARG00000041895/ENSDARG00000045639/ENSDARG00000078123/ENSDARG00000103359/ENSDARG00000014018/ENSDARG00000078366/ENSDARG00000061454/ENSDARG00000043288/ENSDARG00000003655/ENSDARG00000045930
48h_5mG	GO:0031175	neuron projection development	0.00667525	ENSDARG00000015053/ENSDARG00000079578/ENSDARG00000093357/ENSDARG00000056742/ENSDARG00000041895/ENSDARG00000045639/ENSDARG00000056130/ENSDARG00000078123/ENSDARG00000103359/ENSDARG00000014018/ENSDARG00000078366/ENSDARG00000061454/ENSDARG00000043288/ENSDARG00000003655/ENSDARG00000045930
48h_5mG	GO:0010558	negative regulation of macromolecule biosynthetic process	0.00705647	ENSDARG00000016363/ENSDARG00000052816/ENSDARG00000009922/ENSDARG00000008209/ENSDARG00000040503/ENSDARG00000003680/ENSDARG00000014018/ENSDARG00000032963/ENSDARG00000079201/ENSDARG00000038205/ENSDARG00000054562/ENSDARG00000043288/ENSDARG00000103409
48h_5mG	GO:0001780	neutrophil homeostasis	0.00710227	ENSDARG00000044532/ENSDARG00000017007
48h_5mG	GO:0006207	'de novo' pyrimidine nucleobase biosynthetic process	0.00710227	ENSDARG00000020028/ENSDARG00000041895
48h_5mG	GO:0006544	glycine metabolic process	0.00710227	ENSDARG00000035120/ENSDARG00000052816
48h_5mG	GO:0014034	neural crest cell fate commitment	0.00710227	ENSDARG00000040606/ENSDARG00000059279
48h_5mG	GO:0014036	neural crest cell fate specification	0.00710227	ENSDARG00000040606/ENSDARG00000059279
48h_5mG	GO:0019856	pyrimidine nucleobase biosynthetic process	0.00710227	ENSDARG00000020028/ENSDARG00000041895
48h_5mG	GO:0044030	regulation of DNA methylation	0.00710227	ENSDARG00000042527/ENSDARG00000103409
48h_5mG	GO:0045162	clustering of voltage-gated sodium channels	0.00710227	ENSDARG00000058117/ENSDARG00000103937
48h_5mG	GO:0048866	stem cell fate specification	0.00710227	ENSDARG00000040606/ENSDARG00000059279
48h_5mG	GO:0097475	motor neuron migration	0.00710227	ENSDARG00000042627/ENSDARG00000014018
48h_5mG	GO:1900746	regulation of vascular endothelial growth factor signaling pathway	0.00710227	ENSDARG00000061600/ENSDARG00000041895
48h_5mG	GO:1902547	regulation of cellular response to vascular endothelial growth factor stimulus	0.00710227	ENSDARG00000061600/ENSDARG00000041895
48h_5mG	GO:0051962	positive regulation of nervous system development	0.00712646	ENSDARG00000101628/ENSDARG00000076351/ENSDARG00000056130/ENSDARG00000014018/ENSDARG00000043288
48h_5mG	GO:0021872	forebrain generation of neurons	0.00712798	ENSDARG00000044532/ENSDARG00000017007/ENSDARG00000056130
48h_5mG	GO:0043049	otic placode formation	0.00712798	ENSDARG00000040606/ENSDARG00000053569/ENSDARG00000059279
48h_5mG	GO:0048570	notochord morphogenesis	0.00712798	ENSDARG00000054321/ENSDARG00000076904/ENSDARG00000078052
48h_5mG	GO:0032990	cell part morphogenesis	0.00727342	ENSDARG00000079578/ENSDARG00000093357/ENSDARG00000056742/ENSDARG00000041895/ENSDARG00000045639/ENSDARG00000078123/ENSDARG00000103359/ENSDARG00000014018/ENSDARG00000078366/ENSDARG00000061454/ENSDARG00000043288/ENSDARG00000003655/ENSDARG00000045930
48h_5mG	GO:0009064	glutamine family amino acid metabolic process	0.00755336	ENSDARG00000020028/ENSDARG00000003750/ENSDARG00000041895/ENSDARG00000030700
48h_5mG	GO:0045666	positive regulation of neuron differentiation	0.00755336	ENSDARG00000101628/ENSDARG00000076351/ENSDARG00000056130/ENSDARG00000043288
48h_5mG	GO:0051961	negative regulation of nervous system development	0.00755336	ENSDARG00000016363/ENSDARG00000056130/ENSDARG00000078366/ENSDARG00000038205
48h_5mG	GO:0043401	steroid hormone mediated signaling pathway	0.00812591	ENSDARG00000044532/ENSDARG00000017007/ENSDARG00000044685/ENSDARG00000042477/ENSDARG00000004861/ENSDARG00000031768
48h_5mG	GO:0042168	heme metabolic process	0.00832548	ENSDARG00000027529/ENSDARG00000006818/ENSDARG00000031587
48h_5mG	GO:1902667	regulation of axon guidance	0.00832548	ENSDARG00000079578/ENSDARG00000078366/ENSDARG00000045930
48h_5mG	GO:0071383	cellular response to steroid hormone stimulus	0.00863223	ENSDARG00000044532/ENSDARG00000017007/ENSDARG00000044685/ENSDARG00000042477/ENSDARG00000004861/ENSDARG00000031768
48h_5mG	GO:0019752	carboxylic acid metabolic process	0.00877767	ENSDARG00000051939/ENSDARG00000035602/ENSDARG00000061600/ENSDARG00000035120/ENSDARG00000055172/ENSDARG00000052816/ENSDARG00000027419/ENSDARG00000060797/ENSDARG00000020028/ENSDARG00000003750/ENSDARG00000010276/ENSDARG00000041895/ENSDARG00000020448/ENSDARG00000074684/ENSDARG00000030700/ENSDARG00000027495
48h_5mG	GO:0031327	negative regulation of cellular biosynthetic process	0.00894399	ENSDARG00000016363/ENSDARG00000052816/ENSDARG00000009922/ENSDARG00000008209/ENSDARG00000040503/ENSDARG00000003680/ENSDARG00000014018/ENSDARG00000032963/ENSDARG00000079201/ENSDARG00000038205/ENSDARG00000054562/ENSDARG00000043288/ENSDARG00000103409
48h_5mG	GO:0045165	cell fate commitment	0.0089707	ENSDARG00000013057/ENSDARG00000040606/ENSDARG00000040948/ENSDARG00000039458/ENSDARG00000074253/ENSDARG00000099761/ENSDARG00000059279
48h_5mG	GO:0009891	positive regulation of biosynthetic process	0.0090058	ENSDARG00000070107/ENSDARG00000042527/ENSDARG00000013057/ENSDARG00000044532/ENSDARG00000090903/ENSDARG00000017007/ENSDARG00000008209/ENSDARG00000010478/ENSDARG00000056130/ENSDARG00000055752/ENSDARG00000016999/ENSDARG00000035887/ENSDARG00000014018/ENSDARG00000043288
48h_5mG	GO:0031328	positive regulation of cellular biosynthetic process	0.0090058	ENSDARG00000070107/ENSDARG00000042527/ENSDARG00000013057/ENSDARG00000044532/ENSDARG00000090903/ENSDARG00000017007/ENSDARG00000008209/ENSDARG00000010478/ENSDARG00000056130/ENSDARG00000055752/ENSDARG00000016999/ENSDARG00000035887/ENSDARG00000014018/ENSDARG00000043288
48h_5mG	GO:0043436	oxoacid metabolic process	0.00944535	ENSDARG00000051939/ENSDARG00000035602/ENSDARG00000061600/ENSDARG00000035120/ENSDARG00000055172/ENSDARG00000052816/ENSDARG00000027419/ENSDARG00000060797/ENSDARG00000020028/ENSDARG00000003750/ENSDARG00000010276/ENSDARG00000041895/ENSDARG00000020448/ENSDARG00000074684/ENSDARG00000030700/ENSDARG00000027495
48h_5mG	GO:0009890	negative regulation of biosynthetic process	0.00947276	ENSDARG00000016363/ENSDARG00000052816/ENSDARG00000009922/ENSDARG00000008209/ENSDARG00000040503/ENSDARG00000003680/ENSDARG00000014018/ENSDARG00000032963/ENSDARG00000079201/ENSDARG00000038205/ENSDARG00000054562/ENSDARG00000043288/ENSDARG00000103409
48h_5mG	GO:0042136	neurotransmitter biosynthetic process	0.00963404	ENSDARG00000052816/ENSDARG00000027419/ENSDARG00000010478
48h_5mG	GO:0000272	polysaccharide catabolic process	0.00979626	ENSDARG00000100352/ENSDARG00000106630
48h_5mG	GO:0005980	glycogen catabolic process	0.00979626	ENSDARG00000100352/ENSDARG00000106630
48h_5mG	GO:0006206	pyrimidine nucleobase metabolic process	0.00979626	ENSDARG00000020028/ENSDARG00000041895
48h_5mG	GO:0009251	glucan catabolic process	0.00979626	ENSDARG00000100352/ENSDARG00000106630
48h_5mG	GO:0035188	hatching	0.00979626	ENSDARG00000023656/ENSDARG00000019122
48h_5mG	GO:0042551	neuron maturation	0.00979626	ENSDARG00000058117/ENSDARG00000103937
48h_5mG	GO:0044247	cellular polysaccharide catabolic process	0.00979626	ENSDARG00000100352/ENSDARG00000106630
48h_5mG	GO:0045161	neuronal ion channel clustering	0.00979626	ENSDARG00000058117/ENSDARG00000103937
48h_5mG	GO:0071684	organism emergence from protective structure	0.00979626	ENSDARG00000023656/ENSDARG00000019122
48h_5mG	GO:0071396	cellular response to lipid	0.00991039	ENSDARG00000029476/ENSDARG00000044532/ENSDARG00000017007/ENSDARG00000044685/ENSDARG00000042477/ENSDARG00000004861/ENSDARG00000031768
48h_50mG	GO:0006260	DNA replication	4.23509e-12	ENSDARG00000008986/ENSDARG00000007175/ENSDARG00000075682/ENSDARG00000035634/ENSDARG00000035147/ENSDARG00000061836/ENSDARG00000019507/ENSDARG00000057683/ENSDARG00000037188/ENSDARG00000023002/ENSDARG00000020711/ENSDARG00000024204/ENSDARG00000014685/ENSDARG00000015070/ENSDARG00000016044/ENSDARG00000055314/ENSDARG00000002304/ENSDARG00000002613/ENSDARG00000040163/ENSDARG00000014274/ENSDARG00000009942/…
48h_50mG	GO:0048666	neuron development	4.84228e-07	ENSDARG00000008986/ENSDARG00000015053/ENSDARG00000070107/ENSDARG00000079578/ENSDARG00000035899/ENSDARG00000077791/ENSDARG00000016739/ENSDARG00000068910/ENSDARG00000003403/ENSDARG00000015314/ENSDARG00000011989/ENSDARG00000103123/ENSDARG00000004023/ENSDARG00000058379/ENSDARG00000026875/ENSDARG00000007654/ENSDARG00000059773/ENSDARG00000044532/ENSDARG00000093357/ENSDARG00000020771/ENSDARG00000056742/…
48h_50mG	GO:0001505	regulation of neurotransmitter levels	6.85019e-07	ENSDARG00000030614/ENSDARG00000068910/ENSDARG00000035120/ENSDARG00000077053/ENSDARG00000052816/ENSDARG00000027419/ENSDARG00000070567/ENSDARG00000051981/ENSDARG00000101606/ENSDARG00000113702/ENSDARG00000010478/ENSDARG00000015337/ENSDARG00000102690/ENSDARG00000031976/ENSDARG00000045945/ENSDARG00000015537
48h_50mG	GO:0050767	regulation of neurogenesis	5.0507e-06	ENSDARG00000016363/ENSDARG00000079578/ENSDARG00000016739/ENSDARG00000015314/ENSDARG00000078302/ENSDARG00000059773/ENSDARG00000014420/ENSDARG00000076351/ENSDARG00000009922/ENSDARG00000020771/ENSDARG00000098080/ENSDARG00000000857/ENSDARG00000076857/ENSDARG00000055283/ENSDARG00000029296/ENSDARG00000012019/ENSDARG00000039304/ENSDARG00000016854/ENSDARG00000097205/ENSDARG00000078366/ENSDARG00000014891/…
48h_50mG	GO:0006261	DNA-dependent DNA replication	5.39003e-06	ENSDARG00000008986/ENSDARG00000019507/ENSDARG00000057683/ENSDARG00000024204/ENSDARG00000016044/ENSDARG00000055314/ENSDARG00000040163/ENSDARG00000009942/ENSDARG00000011404/ENSDARG00000040041
48h_50mG	GO:0051960	regulation of nervous system development	5.44961e-06	ENSDARG00000016363/ENSDARG00000079578/ENSDARG00000016739/ENSDARG00000015314/ENSDARG00000078302/ENSDARG00000059773/ENSDARG00000014420/ENSDARG00000076351/ENSDARG00000009922/ENSDARG00000020771/ENSDARG00000098080/ENSDARG00000000857/ENSDARG00000076857/ENSDARG00000055283/ENSDARG00000029296/ENSDARG00000012019/ENSDARG00000039304/ENSDARG00000016854/ENSDARG00000097205/ENSDARG00000014018/ENSDARG00000078366/…
48h_50mG	GO:0000278	mitotic cell cycle	7.31517e-06	ENSDARG00000008986/ENSDARG00000051854/ENSDARG00000078302/ENSDARG00000101975/ENSDARG00000019507/ENSDARG00000076351/ENSDARG00000012485/ENSDARG00000009922/ENSDARG00000058471/ENSDARG00000041361/ENSDARG00000075593/ENSDARG00000019907/ENSDARG00000098080/ENSDARG00000098529/ENSDARG00000023002/ENSDARG00000014685/ENSDARG00000087554/ENSDARG00000055283/ENSDARG00000010792/ENSDARG00000062790/ENSDARG00000104943/…
48h_50mG	GO:0060284	regulation of cell development	9.25934e-06	ENSDARG00000016363/ENSDARG00000079578/ENSDARG00000016739/ENSDARG00000015314/ENSDARG00000011989/ENSDARG00000078302/ENSDARG00000059773/ENSDARG00000014420/ENSDARG00000076351/ENSDARG00000009922/ENSDARG00000020771/ENSDARG00000098080/ENSDARG00000000857/ENSDARG00000076857/ENSDARG00000055283/ENSDARG00000029296/ENSDARG00000012019/ENSDARG00000039304/ENSDARG00000016854/ENSDARG00000097205/ENSDARG00000078366/…
48h_50mG	GO:0021953	central nervous system neuron differentiation	1.01023e-05	ENSDARG00000042041/ENSDARG00000015314/ENSDARG00000004023/ENSDARG00000058379/ENSDARG00000026875/ENSDARG00000007654/ENSDARG00000044532/ENSDARG00000059255/ENSDARG00000017007/ENSDARG00000055052/ENSDARG00000101549/ENSDARG00000039458/ENSDARG00000055158/ENSDARG00000020332/ENSDARG00000074253/ENSDARG00000014018/ENSDARG00000078366/ENSDARG00000014891
48h_50mG	GO:0035235	ionotropic glutamate receptor signaling pathway	1.36151e-05	ENSDARG00000025728/ENSDARG00000034493/ENSDARG00000032565/ENSDARG00000070173/ENSDARG00000030376/ENSDARG00000113771/ENSDARG00000052765/ENSDARG00000044161/ENSDARG00000078151/ENSDARG00000086207
48h_50mG	GO:0006836	neurotransmitter transport	1.40269e-05	ENSDARG00000030614/ENSDARG00000041150/ENSDARG00000059805/ENSDARG00000077053/ENSDARG00000074002/ENSDARG00000070567/ENSDARG00000059775/ENSDARG00000051981/ENSDARG00000101606/ENSDARG00000113702/ENSDARG00000111920/ENSDARG00000094946/ENSDARG00000102690/ENSDARG00000045945/ENSDARG00000045944/ENSDARG00000039647/ENSDARG00000087981
48h_50mG	GO:0045664	regulation of neuron differentiation	2.78034e-05	ENSDARG00000079578/ENSDARG00000016739/ENSDARG00000015314/ENSDARG00000078302/ENSDARG00000059773/ENSDARG00000076351/ENSDARG00000098080/ENSDARG00000000857/ENSDARG00000055283/ENSDARG00000012019/ENSDARG00000039304/ENSDARG00000016854/ENSDARG00000097205/ENSDARG00000078366/ENSDARG00000014891/ENSDARG00000038205/ENSDARG00000043288/ENSDARG00000113411/ENSDARG00000012073
48h_50mG	GO:0007346	regulation of mitotic cell cycle	4.08681e-05	ENSDARG00000008986/ENSDARG00000078302/ENSDARG00000101975/ENSDARG00000076351/ENSDARG00000009922/ENSDARG00000041361/ENSDARG00000098080/ENSDARG00000023002/ENSDARG00000087554/ENSDARG00000055283/ENSDARG00000010792/ENSDARG00000104943/ENSDARG00000071694/ENSDARG00000078654/ENSDARG00000104765/ENSDARG00000076554
48h_50mG	GO:0031175	neuron projection development	5.02236e-05	ENSDARG00000008986/ENSDARG00000015053/ENSDARG00000079578/ENSDARG00000077791/ENSDARG00000016739/ENSDARG00000068910/ENSDARG00000103123/ENSDARG00000004023/ENSDARG00000026875/ENSDARG00000007654/ENSDARG00000059773/ENSDARG00000093357/ENSDARG00000020771/ENSDARG00000056742/ENSDARG00000004621/ENSDARG00000041895/ENSDARG00000045639/ENSDARG00000000857/ENSDARG00000039701/ENSDARG00000103359/ENSDARG00000097205/…
48h_50mG	GO:0032989	cellular component morphogenesis	5.83496e-05	ENSDARG00000008986/ENSDARG00000032242/ENSDARG00000079578/ENSDARG00000077791/ENSDARG00000016739/ENSDARG00000068910/ENSDARG00000103123/ENSDARG00000004023/ENSDARG00000026875/ENSDARG00000007654/ENSDARG00000059773/ENSDARG00000024141/ENSDARG00000093357/ENSDARG00000020771/ENSDARG00000056742/ENSDARG00000058656/ENSDARG00000041895/ENSDARG00000010478/ENSDARG00000008433/ENSDARG00000045639/ENSDARG00000000857/…
48h_50mG	GO:0015812	gamma-aminobutyric acid transport	7.06472e-05	ENSDARG00000074002/ENSDARG00000059775/ENSDARG00000094946/ENSDARG00000045944/ENSDARG00000039647/ENSDARG00000087981
48h_50mG	GO:0042273	ribosomal large subunit biogenesis	7.06472e-05	ENSDARG00000077162/ENSDARG00000003287/ENSDARG00000020232/ENSDARG00000098080/ENSDARG00000100452/ENSDARG00000105117
48h_50mG	GO:0044772	mitotic cell cycle phase transition	0.000100532	ENSDARG00000008986/ENSDARG00000075593/ENSDARG00000098080/ENSDARG00000098529/ENSDARG00000023002/ENSDARG00000010792/ENSDARG00000104943/ENSDARG00000071694/ENSDARG00000104765/ENSDARG00000009942
48h_50mG	GO:0051172	negative regulation of nitrogen compound metabolic process	0.000106397	ENSDARG00000008986/ENSDARG00000016363/ENSDARG00000069030/ENSDARG00000079012/ENSDARG00000052816/ENSDARG00000094965/ENSDARG00000021720/ENSDARG00000009922/ENSDARG00000021702/ENSDARG00000043719/ENSDARG00000012694/ENSDARG00000101364/ENSDARG00000034916/ENSDARG00000076321/ENSDARG00000075593/ENSDARG00000045131/ENSDARG00000040944/ENSDARG00000092067/ENSDARG00000008209/ENSDARG00000042904/ENSDARG00000058053/…
48h_50mG	GO:2000113	negative regulation of cellular macromolecule biosynthetic process	0.000108833	ENSDARG00000008986/ENSDARG00000016363/ENSDARG00000079012/ENSDARG00000052816/ENSDARG00000094965/ENSDARG00000009922/ENSDARG00000021702/ENSDARG00000034916/ENSDARG00000075593/ENSDARG00000045131/ENSDARG00000008209/ENSDARG00000042904/ENSDARG00000076857/ENSDARG00000055283/ENSDARG00000041607/ENSDARG00000040503/ENSDARG00000003680/ENSDARG00000055493/ENSDARG00000014018/ENSDARG00000032963/ENSDARG00000056729/…
48h_50mG	GO:0048812	neuron projection morphogenesis	0.000112047	ENSDARG00000008986/ENSDARG00000079578/ENSDARG00000077791/ENSDARG00000016739/ENSDARG00000068910/ENSDARG00000103123/ENSDARG00000004023/ENSDARG00000026875/ENSDARG00000007654/ENSDARG00000059773/ENSDARG00000093357/ENSDARG00000020771/ENSDARG00000056742/ENSDARG00000041895/ENSDARG00000045639/ENSDARG00000000857/ENSDARG00000103359/ENSDARG00000097205/ENSDARG00000014018/ENSDARG00000078366/ENSDARG00000014891/…
48h_50mG	GO:0048858	cell projection morphogenesis	0.000112047	ENSDARG00000008986/ENSDARG00000079578/ENSDARG00000077791/ENSDARG00000016739/ENSDARG00000068910/ENSDARG00000103123/ENSDARG00000004023/ENSDARG00000026875/ENSDARG00000007654/ENSDARG00000059773/ENSDARG00000093357/ENSDARG00000020771/ENSDARG00000056742/ENSDARG00000041895/ENSDARG00000045639/ENSDARG00000000857/ENSDARG00000103359/ENSDARG00000097205/ENSDARG00000014018/ENSDARG00000078366/ENSDARG00000014891/…
48h_50mG	GO:0120039	plasma membrane bounded cell projection morphogenesis	0.000112047	ENSDARG00000008986/ENSDARG00000079578/ENSDARG00000077791/ENSDARG00000016739/ENSDARG00000068910/ENSDARG00000103123/ENSDARG00000004023/ENSDARG00000026875/ENSDARG00000007654/ENSDARG00000059773/ENSDARG00000093357/ENSDARG00000020771/ENSDARG00000056742/ENSDARG00000041895/ENSDARG00000045639/ENSDARG00000000857/ENSDARG00000103359/ENSDARG00000097205/ENSDARG00000014018/ENSDARG00000078366/ENSDARG00000014891/…
48h_50mG	GO:0010558	negative regulation of macromolecule biosynthetic process	0.000128824	ENSDARG00000008986/ENSDARG00000016363/ENSDARG00000069030/ENSDARG00000079012/ENSDARG00000052816/ENSDARG00000094965/ENSDARG00000009922/ENSDARG00000021702/ENSDARG00000034916/ENSDARG00000075593/ENSDARG00000045131/ENSDARG00000092067/ENSDARG00000008209/ENSDARG00000042904/ENSDARG00000076857/ENSDARG00000055283/ENSDARG00000041607/ENSDARG00000040503/ENSDARG00000003680/ENSDARG00000055493/ENSDARG00000014018/…
48h_50mG	GO:0030900	forebrain development	0.000130534	ENSDARG00000045936/ENSDARG00000004232/ENSDARG00000058379/ENSDARG00000014746/ENSDARG00000007654/ENSDARG00000044532/ENSDARG00000070929/ENSDARG00000110940/ENSDARG00000017007/ENSDARG00000070794/ENSDARG00000055158/ENSDARG00000062790/ENSDARG00000004415/ENSDARG00000101576/ENSDARG00000097205/ENSDARG00000014018/ENSDARG00000056979/ENSDARG00000045904
48h_50mG	GO:0032990	cell part morphogenesis	0.00013803	ENSDARG00000008986/ENSDARG00000079578/ENSDARG00000077791/ENSDARG00000016739/ENSDARG00000068910/ENSDARG00000103123/ENSDARG00000004023/ENSDARG00000026875/ENSDARG00000007654/ENSDARG00000059773/ENSDARG00000093357/ENSDARG00000020771/ENSDARG00000056742/ENSDARG00000041895/ENSDARG00000045639/ENSDARG00000000857/ENSDARG00000103359/ENSDARG00000097205/ENSDARG00000014018/ENSDARG00000078366/ENSDARG00000014891/…
48h_50mG	GO:0044030	regulation of DNA methylation	0.000146985	ENSDARG00000042527/ENSDARG00000030756/ENSDARG00000057738/ENSDARG00000103409
48h_50mG	GO:0045892	negative regulation of transcription, DNA-templated	0.000152297	ENSDARG00000008986/ENSDARG00000016363/ENSDARG00000079012/ENSDARG00000094965/ENSDARG00000009922/ENSDARG00000021702/ENSDARG00000034916/ENSDARG00000045131/ENSDARG00000008209/ENSDARG00000042904/ENSDARG00000076857/ENSDARG00000055283/ENSDARG00000003680/ENSDARG00000055493/ENSDARG00000014018/ENSDARG00000032963/ENSDARG00000056729/ENSDARG00000079201/ENSDARG00000038205/ENSDARG00000054562/ENSDARG00000022904/…
48h_50mG	GO:0060322	head development	0.000154801	ENSDARG00000045936/ENSDARG00000042041/ENSDARG00000004232/ENSDARG00000058379/ENSDARG00000076052/ENSDARG00000026875/ENSDARG00000013057/ENSDARG00000014746/ENSDARG00000007654/ENSDARG00000044532/ENSDARG00000070929/ENSDARG00000009922/ENSDARG00000027740/ENSDARG00000110940/ENSDARG00000037178/ENSDARG00000069737/ENSDARG00000030703/ENSDARG00000017007/ENSDARG00000077403/ENSDARG00000089458/ENSDARG00000070794/…
48h_50mG	GO:0007269	neurotransmitter secretion	0.000165534	ENSDARG00000030614/ENSDARG00000077053/ENSDARG00000070567/ENSDARG00000051981/ENSDARG00000101606/ENSDARG00000113702/ENSDARG00000102690/ENSDARG00000045945
48h_50mG	GO:0099643	signal release from synapse	0.000165534	ENSDARG00000030614/ENSDARG00000077053/ENSDARG00000070567/ENSDARG00000051981/ENSDARG00000101606/ENSDARG00000113702/ENSDARG00000102690/ENSDARG00000045945
48h_50mG	GO:0031324	negative regulation of cellular metabolic process	0.000174601	ENSDARG00000008986/ENSDARG00000016363/ENSDARG00000069030/ENSDARG00000079012/ENSDARG00000052816/ENSDARG00000094965/ENSDARG00000021720/ENSDARG00000009922/ENSDARG00000021702/ENSDARG00000043719/ENSDARG00000012694/ENSDARG00000101364/ENSDARG00000034916/ENSDARG00000076321/ENSDARG00000075593/ENSDARG00000045131/ENSDARG00000040944/ENSDARG00000092067/ENSDARG00000008209/ENSDARG00000042904/ENSDARG00000058053/…
48h_50mG	GO:0044770	cell cycle phase transition	0.000186388	ENSDARG00000008986/ENSDARG00000075593/ENSDARG00000098080/ENSDARG00000098529/ENSDARG00000023002/ENSDARG00000010792/ENSDARG00000104943/ENSDARG00000071694/ENSDARG00000104765/ENSDARG00000009942
48h_50mG	GO:0045930	negative regulation of mitotic cell cycle	0.00018725	ENSDARG00000008986/ENSDARG00000078302/ENSDARG00000101975/ENSDARG00000076351/ENSDARG00000041361/ENSDARG00000023002/ENSDARG00000055283/ENSDARG00000071694/ENSDARG00000104765
48h_50mG	GO:1902679	negative regulation of RNA biosynthetic process	0.000195432	ENSDARG00000008986/ENSDARG00000016363/ENSDARG00000069030/ENSDARG00000079012/ENSDARG00000094965/ENSDARG00000009922/ENSDARG00000021702/ENSDARG00000034916/ENSDARG00000045131/ENSDARG00000092067/ENSDARG00000008209/ENSDARG00000042904/ENSDARG00000076857/ENSDARG00000055283/ENSDARG00000003680/ENSDARG00000055493/ENSDARG00000014018/ENSDARG00000032963/ENSDARG00000056729/ENSDARG00000079201/ENSDARG00000038205/…
48h_50mG	GO:1903507	negative regulation of nucleic acid-templated transcription	0.000195432	ENSDARG00000008986/ENSDARG00000016363/ENSDARG00000069030/ENSDARG00000079012/ENSDARG00000094965/ENSDARG00000009922/ENSDARG00000021702/ENSDARG00000034916/ENSDARG00000045131/ENSDARG00000092067/ENSDARG00000008209/ENSDARG00000042904/ENSDARG00000076857/ENSDARG00000055283/ENSDARG00000003680/ENSDARG00000055493/ENSDARG00000014018/ENSDARG00000032963/ENSDARG00000056729/ENSDARG00000079201/ENSDARG00000038205/…
48h_50mG	GO:0031327	negative regulation of cellular biosynthetic process	0.000220782	ENSDARG00000008986/ENSDARG00000016363/ENSDARG00000069030/ENSDARG00000079012/ENSDARG00000052816/ENSDARG00000094965/ENSDARG00000009922/ENSDARG00000021702/ENSDARG00000034916/ENSDARG00000075593/ENSDARG00000045131/ENSDARG00000092067/ENSDARG00000008209/ENSDARG00000042904/ENSDARG00000076857/ENSDARG00000055283/ENSDARG00000041607/ENSDARG00000040503/ENSDARG00000003680/ENSDARG00000055493/ENSDARG00000014018/…
48h_50mG	GO:0007215	glutamate receptor signaling pathway	0.000226071	ENSDARG00000025728/ENSDARG00000034493/ENSDARG00000032565/ENSDARG00000070173/ENSDARG00000030376/ENSDARG00000113771/ENSDARG00000052765/ENSDARG00000044161/ENSDARG00000078151/ENSDARG00000086207
48h_50mG	GO:0006865	amino acid transport	0.000243812	ENSDARG00000040610/ENSDARG00000054196/ENSDARG00000041150/ENSDARG00000059805/ENSDARG00000074002/ENSDARG00000059775/ENSDARG00000037748/ENSDARG00000094946/ENSDARG00000045944/ENSDARG00000039647/ENSDARG00000087981/ENSDARG00000061120
48h_50mG	GO:0009890	negative regulation of biosynthetic process	0.000251428	ENSDARG00000008986/ENSDARG00000016363/ENSDARG00000069030/ENSDARG00000079012/ENSDARG00000052816/ENSDARG00000094965/ENSDARG00000009922/ENSDARG00000021702/ENSDARG00000034916/ENSDARG00000075593/ENSDARG00000045131/ENSDARG00000092067/ENSDARG00000008209/ENSDARG00000042904/ENSDARG00000076857/ENSDARG00000055283/ENSDARG00000041607/ENSDARG00000040503/ENSDARG00000003680/ENSDARG00000055493/ENSDARG00000014018/…
48h_50mG	GO:1903047	mitotic cell cycle process	0.000253218	ENSDARG00000008986/ENSDARG00000101975/ENSDARG00000012485/ENSDARG00000041361/ENSDARG00000075593/ENSDARG00000019907/ENSDARG00000098080/ENSDARG00000098529/ENSDARG00000023002/ENSDARG00000055283/ENSDARG00000010792/ENSDARG00000062790/ENSDARG00000104943/ENSDARG00000071694/ENSDARG00000078654/ENSDARG00000104765/ENSDARG00000009942/ENSDARG00000024904/ENSDARG00000096603
48h_50mG	GO:0001708	cell fate specification	0.00026814	ENSDARG00000015314/ENSDARG00000004023/ENSDARG00000013057/ENSDARG00000040606/ENSDARG00000059255/ENSDARG00000039458/ENSDARG00000074253/ENSDARG00000028148/ENSDARG00000099761/ENSDARG00000101576/ENSDARG00000045776/ENSDARG00000059279/ENSDARG00000056979
48h_50mG	GO:0071407	cellular response to organic cyclic compound	0.000281027	ENSDARG00000044532/ENSDARG00000017007/ENSDARG00000055854/ENSDARG00000033172/ENSDARG00000044685/ENSDARG00000101508/ENSDARG00000042477/ENSDARG00000004861/ENSDARG00000098315/ENSDARG00000003165/ENSDARG00000102900/ENSDARG00000043288/ENSDARG00000100940/ENSDARG00000045904/ENSDARG00000031768
48h_50mG	GO:0021954	central nervous system neuron development	0.000287668	ENSDARG00000058379/ENSDARG00000026875/ENSDARG00000007654/ENSDARG00000044532/ENSDARG00000017007/ENSDARG00000055052/ENSDARG00000055158/ENSDARG00000078366/ENSDARG00000014891
48h_50mG	GO:0010629	negative regulation of gene expression	0.000294467	ENSDARG00000008986/ENSDARG00000016363/ENSDARG00000079012/ENSDARG00000052816/ENSDARG00000094965/ENSDARG00000009922/ENSDARG00000021702/ENSDARG00000034916/ENSDARG00000069297/ENSDARG00000075593/ENSDARG00000045131/ENSDARG00000092644/ENSDARG00000008209/ENSDARG00000042904/ENSDARG00000058053/ENSDARG00000076857/ENSDARG00000042846/ENSDARG00000055283/ENSDARG00000041607/ENSDARG00000098392/ENSDARG00000040503/…
48h_50mG	GO:0042133	neurotransmitter metabolic process	0.000348005	ENSDARG00000068910/ENSDARG00000035120/ENSDARG00000052816/ENSDARG00000027419/ENSDARG00000010478/ENSDARG00000015337/ENSDARG00000031976/ENSDARG00000015537
48h_50mG	GO:0048570	notochord morphogenesis	0.000358169	ENSDARG00000054321/ENSDARG00000011941/ENSDARG00000076904/ENSDARG00000077403/ENSDARG00000078052/ENSDARG00000101576
48h_50mG	GO:0042254	ribosome biogenesis	0.000401617	ENSDARG00000077162/ENSDARG00000038312/ENSDARG00000003287/ENSDARG00000020232/ENSDARG00000018961/ENSDARG00000098080/ENSDARG00000053912/ENSDARG00000023299/ENSDARG00000100452/ENSDARG00000105117/ENSDARG00000016484/ENSDARG00000020595/ENSDARG00000040439
48h_50mG	GO:0051253	negative regulation of RNA metabolic process	0.000426035	ENSDARG00000008986/ENSDARG00000016363/ENSDARG00000069030/ENSDARG00000079012/ENSDARG00000094965/ENSDARG00000009922/ENSDARG00000021702/ENSDARG00000034916/ENSDARG00000045131/ENSDARG00000092067/ENSDARG00000008209/ENSDARG00000042904/ENSDARG00000076857/ENSDARG00000055283/ENSDARG00000003680/ENSDARG00000055493/ENSDARG00000014018/ENSDARG00000032963/ENSDARG00000056729/ENSDARG00000079201/ENSDARG00000038205/…
48h_50mG	GO:0030903	notochord development	0.000461456	ENSDARG00000054321/ENSDARG00000079738/ENSDARG00000011941/ENSDARG00000024141/ENSDARG00000076020/ENSDARG00000076904/ENSDARG00000015559/ENSDARG00000077403/ENSDARG00000078052/ENSDARG00000101576/ENSDARG00000102277
48h_50mG	GO:0050808	synapse organization	0.000462654	ENSDARG00000077329/ENSDARG00000015314/ENSDARG00000059773/ENSDARG00000100851/ENSDARG00000104786/ENSDARG00000098880/ENSDARG00000016854/ENSDARG00000102773/ENSDARG00000079161/ENSDARG00000070080
48h_50mG	GO:0007420	brain development	0.000497218	ENSDARG00000045936/ENSDARG00000042041/ENSDARG00000004232/ENSDARG00000058379/ENSDARG00000076052/ENSDARG00000026875/ENSDARG00000013057/ENSDARG00000014746/ENSDARG00000007654/ENSDARG00000044532/ENSDARG00000070929/ENSDARG00000009922/ENSDARG00000027740/ENSDARG00000110940/ENSDARG00000037178/ENSDARG00000069737/ENSDARG00000030703/ENSDARG00000017007/ENSDARG00000089458/ENSDARG00000070794/ENSDARG00000055158/…
48h_50mG	GO:1901605	alpha-amino acid metabolic process	0.000579087	ENSDARG00000035603/ENSDARG00000035602/ENSDARG00000035120/ENSDARG00000052816/ENSDARG00000099776/ENSDARG00000037261/ENSDARG00000010946/ENSDARG00000020028/ENSDARG00000003750/ENSDARG00000041895/ENSDARG00000053087/ENSDARG00000020448/ENSDARG00000030700/ENSDARG00000102906
48h_50mG	GO:0007155	cell adhesion	0.000586665	ENSDARG00000076386/ENSDARG00000077329/ENSDARG00000078088/ENSDARG00000059773/ENSDARG00000044433/ENSDARG00000059906/ENSDARG00000055843/ENSDARG00000061371/ENSDARG00000020771/ENSDARG00000024829/ENSDARG00000077996/ENSDARG00000078898/ENSDARG00000042282/ENSDARG00000017466/ENSDARG00000102185/ENSDARG00000055400/ENSDARG00000005112/ENSDARG00000099412/ENSDARG00000055825/ENSDARG00000061909/ENSDARG00000029296/…
48h_50mG	GO:0022610	biological adhesion	0.000586665	ENSDARG00000076386/ENSDARG00000077329/ENSDARG00000078088/ENSDARG00000059773/ENSDARG00000044433/ENSDARG00000059906/ENSDARG00000055843/ENSDARG00000061371/ENSDARG00000020771/ENSDARG00000024829/ENSDARG00000077996/ENSDARG00000078898/ENSDARG00000042282/ENSDARG00000017466/ENSDARG00000102185/ENSDARG00000055400/ENSDARG00000005112/ENSDARG00000099412/ENSDARG00000055825/ENSDARG00000061909/ENSDARG00000029296/…
48h_50mG	GO:0021536	diencephalon development	0.000657389	ENSDARG00000045936/ENSDARG00000004232/ENSDARG00000058379/ENSDARG00000014746/ENSDARG00000007654/ENSDARG00000070929/ENSDARG00000070794/ENSDARG00000004415/ENSDARG00000101576/ENSDARG00000097205/ENSDARG00000056979/ENSDARG00000045904
48h_50mG	GO:0048667	cell morphogenesis involved in neuron differentiation	0.000658284	ENSDARG00000008986/ENSDARG00000079578/ENSDARG00000077791/ENSDARG00000016739/ENSDARG00000068910/ENSDARG00000004023/ENSDARG00000026875/ENSDARG00000007654/ENSDARG00000059773/ENSDARG00000020771/ENSDARG00000056742/ENSDARG00000045639/ENSDARG00000000857/ENSDARG00000039701/ENSDARG00000103359/ENSDARG00000097205/ENSDARG00000014018/ENSDARG00000078366/ENSDARG00000014891/ENSDARG00000056729/ENSDARG00000061454/…
48h_50mG	GO:0045595	regulation of cell differentiation	0.000667666	ENSDARG00000016363/ENSDARG00000079578/ENSDARG00000016739/ENSDARG00000015314/ENSDARG00000011989/ENSDARG00000078302/ENSDARG00000059773/ENSDARG00000014420/ENSDARG00000076351/ENSDARG00000009922/ENSDARG00000020771/ENSDARG00000077620/ENSDARG00000010420/ENSDARG00000098080/ENSDARG00000000857/ENSDARG00000076857/ENSDARG00000055283/ENSDARG00000029296/ENSDARG00000012019/ENSDARG00000039304/ENSDARG00000099761/…
48h_50mG	GO:0042136	neurotransmitter biosynthetic process	0.000677469	ENSDARG00000068910/ENSDARG00000052816/ENSDARG00000027419/ENSDARG00000010478/ENSDARG00000031976/ENSDARG00000015537
48h_50mG	GO:0033627	cell adhesion mediated by integrin	0.000720326	ENSDARG00000059906/ENSDARG00000029296/ENSDARG00000074745
48h_50mG	GO:0006270	DNA replication initiation	0.00079563	ENSDARG00000019507/ENSDARG00000057683/ENSDARG00000024204/ENSDARG00000009942/ENSDARG00000040041
48h_50mG	GO:0006541	glutamine metabolic process	0.00079563	ENSDARG00000099776/ENSDARG00000020028/ENSDARG00000003750/ENSDARG00000041895/ENSDARG00000030700
48h_50mG	GO:0000902	cell morphogenesis	0.00084422	ENSDARG00000008986/ENSDARG00000079578/ENSDARG00000077791/ENSDARG00000016739/ENSDARG00000068910/ENSDARG00000103123/ENSDARG00000004023/ENSDARG00000026875/ENSDARG00000007654/ENSDARG00000059773/ENSDARG00000093357/ENSDARG00000020771/ENSDARG00000056742/ENSDARG00000041895/ENSDARG00000045639/ENSDARG00000000857/ENSDARG00000039701/ENSDARG00000103903/ENSDARG00000102769/ENSDARG00000103359/ENSDARG00000097205/…
48h_50mG	GO:0045165	cell fate commitment	0.000846325	ENSDARG00000015314/ENSDARG00000004023/ENSDARG00000013057/ENSDARG00000024141/ENSDARG00000040606/ENSDARG00000059255/ENSDARG00000040948/ENSDARG00000039458/ENSDARG00000074253/ENSDARG00000028148/ENSDARG00000099761/ENSDARG00000101576/ENSDARG00000045776/ENSDARG00000059279/ENSDARG00000056979
48h_50mG	GO:0045934	negative regulation of nucleobase-containing compound metabolic process	0.000982851	ENSDARG00000008986/ENSDARG00000016363/ENSDARG00000069030/ENSDARG00000079012/ENSDARG00000094965/ENSDARG00000009922/ENSDARG00000021702/ENSDARG00000034916/ENSDARG00000045131/ENSDARG00000092067/ENSDARG00000008209/ENSDARG00000042904/ENSDARG00000076857/ENSDARG00000055283/ENSDARG00000003680/ENSDARG00000055493/ENSDARG00000014018/ENSDARG00000032963/ENSDARG00000056729/ENSDARG00000079201/ENSDARG00000038205/…
48h_50mG	GO:0021517	ventral spinal cord development	0.00104297	ENSDARG00000042041/ENSDARG00000068910/ENSDARG00000015314/ENSDARG00000004023/ENSDARG00000059255/ENSDARG00000101549/ENSDARG00000039458/ENSDARG00000020332/ENSDARG00000074253
48h_50mG	GO:0010628	positive regulation of gene expression	0.00108618	ENSDARG00000008986/ENSDARG00000070107/ENSDARG00000045936/ENSDARG00000079738/ENSDARG00000035508/ENSDARG00000004023/ENSDARG00000042527/ENSDARG00000013057/ENSDARG00000076679/ENSDARG00000044532/ENSDARG00000090903/ENSDARG00000037178/ENSDARG00000017007/ENSDARG00000055854/ENSDARG00000008209/ENSDARG00000039304/ENSDARG00000045180/ENSDARG00000034668/ENSDARG00000063014/ENSDARG00000016999/ENSDARG00000102501/…
48h_50mG	GO:0022402	cell cycle process	0.00110933	ENSDARG00000008986/ENSDARG00000021405/ENSDARG00000061385/ENSDARG00000101975/ENSDARG00000012485/ENSDARG00000041361/ENSDARG00000075593/ENSDARG00000019907/ENSDARG00000098080/ENSDARG00000098529/ENSDARG00000023002/ENSDARG00000014685/ENSDARG00000019156/ENSDARG00000055283/ENSDARG00000010792/ENSDARG00000055314/ENSDARG00000062790/ENSDARG00000104943/ENSDARG00000071694/ENSDARG00000062634/ENSDARG00000035655/…
48h_50mG	GO:0016079	synaptic vesicle exocytosis	0.00113743	ENSDARG00000070567/ENSDARG00000051981/ENSDARG00000101606/ENSDARG00000113702/ENSDARG00000102690
48h_50mG	GO:0006259	DNA metabolic process	0.00116409	ENSDARG00000008986/ENSDARG00000007175/ENSDARG00000075682/ENSDARG00000035634/ENSDARG00000035147/ENSDARG00000042527/ENSDARG00000061836/ENSDARG00000019507/ENSDARG00000030756/ENSDARG00000089291/ENSDARG00000057683/ENSDARG00000074451/ENSDARG00000037188/ENSDARG00000023002/ENSDARG00000020711/ENSDARG00000024204/ENSDARG00000014685/ENSDARG00000015070/ENSDARG00000016044/ENSDARG00000056832/ENSDARG00000057738/…
48h_50mG	GO:0007093	mitotic cell cycle checkpoint	0.00118171	ENSDARG00000101975/ENSDARG00000041361/ENSDARG00000023002/ENSDARG00000055283/ENSDARG00000071694/ENSDARG00000104765
48h_50mG	GO:0046942	carboxylic acid transport	0.00122096	ENSDARG00000059053/ENSDARG00000040610/ENSDARG00000054196/ENSDARG00000041150/ENSDARG00000103167/ENSDARG00000059805/ENSDARG00000074002/ENSDARG00000054127/ENSDARG00000059775/ENSDARG00000001721/ENSDARG00000037748/ENSDARG00000030588/ENSDARG00000094946/ENSDARG00000045944/ENSDARG00000039647/ENSDARG00000087981/ENSDARG00000061120
48h_50mG	GO:1901990	regulation of mitotic cell cycle phase transition	0.00127012	ENSDARG00000008986/ENSDARG00000098080/ENSDARG00000023002/ENSDARG00000010792/ENSDARG00000104943/ENSDARG00000071694/ENSDARG00000104765
48h_50mG	GO:0015849	organic acid transport	0.00132995	ENSDARG00000059053/ENSDARG00000040610/ENSDARG00000054196/ENSDARG00000041150/ENSDARG00000103167/ENSDARG00000059805/ENSDARG00000074002/ENSDARG00000054127/ENSDARG00000059775/ENSDARG00000001721/ENSDARG00000037748/ENSDARG00000030588/ENSDARG00000094946/ENSDARG00000045944/ENSDARG00000039647/ENSDARG00000087981/ENSDARG00000061120
48h_50mG	GO:0045944	positive regulation of transcription by RNA polymerase II	0.00143991	ENSDARG00000008986/ENSDARG00000070107/ENSDARG00000045936/ENSDARG00000079738/ENSDARG00000035508/ENSDARG00000004023/ENSDARG00000013057/ENSDARG00000076679/ENSDARG00000044532/ENSDARG00000090903/ENSDARG00000037178/ENSDARG00000017007/ENSDARG00000055854/ENSDARG00000008209/ENSDARG00000039304/ENSDARG00000063014/ENSDARG00000102501/ENSDARG00000045776/ENSDARG00000070338/ENSDARG00000019013
48h_50mG	GO:0001654	eye development	0.00147805	ENSDARG00000070107/ENSDARG00000045936/ENSDARG00000035634/ENSDARG00000011989/ENSDARG00000026875/ENSDARG00000021924/ENSDARG00000007654/ENSDARG00000030756/ENSDARG00000009922/ENSDARG00000027740/ENSDARG00000018460/ENSDARG00000015266/ENSDARG00000030703/ENSDARG00000019566/ENSDARG00000098080/ENSDARG00000024204/ENSDARG00000041895/ENSDARG00000008433/ENSDARG00000089458/ENSDARG00000055283/ENSDARG00000056753/…
48h_50mG	GO:0150063	visual system development	0.00147805	ENSDARG00000070107/ENSDARG00000045936/ENSDARG00000035634/ENSDARG00000011989/ENSDARG00000026875/ENSDARG00000021924/ENSDARG00000007654/ENSDARG00000030756/ENSDARG00000009922/ENSDARG00000027740/ENSDARG00000018460/ENSDARG00000015266/ENSDARG00000030703/ENSDARG00000019566/ENSDARG00000098080/ENSDARG00000024204/ENSDARG00000041895/ENSDARG00000008433/ENSDARG00000089458/ENSDARG00000055283/ENSDARG00000056753/…
48h_50mG	GO:0043401	steroid hormone mediated signaling pathway	0.00154431	ENSDARG00000044532/ENSDARG00000017007/ENSDARG00000055854/ENSDARG00000033172/ENSDARG00000044685/ENSDARG00000101508/ENSDARG00000042477/ENSDARG00000004861/ENSDARG00000003165/ENSDARG00000100940/ENSDARG00000045904/ENSDARG00000031768
48h_50mG	GO:0015718	monocarboxylic acid transport	0.00166744	ENSDARG00000103167/ENSDARG00000074002/ENSDARG00000059775/ENSDARG00000001721/ENSDARG00000030588/ENSDARG00000094946/ENSDARG00000045944/ENSDARG00000039647/ENSDARG00000087981
48h_50mG	GO:0007051	spindle organization	0.00169373	ENSDARG00000021405/ENSDARG00000061385/ENSDARG00000012485/ENSDARG00000019156/ENSDARG00000062790/ENSDARG00000071694/ENSDARG00000078654/ENSDARG00000024904
48h_50mG	GO:0021884	forebrain neuron development	0.00170891	ENSDARG00000058379/ENSDARG00000044532/ENSDARG00000017007/ENSDARG00000055158
48h_50mG	GO:0046112	nucleobase biosynthetic process	0.00170891	ENSDARG00000012215/ENSDARG00000020028/ENSDARG00000004517/ENSDARG00000041895
48h_50mG	GO:0034626	fatty acid elongation, polyunsaturated fatty acid	0.00172381	ENSDARG00000006773/ENSDARG00000004979/ENSDARG00000027495
48h_50mG	GO:0071383	cellular response to steroid hormone stimulus	0.00172796	ENSDARG00000044532/ENSDARG00000017007/ENSDARG00000055854/ENSDARG00000033172/ENSDARG00000044685/ENSDARG00000101508/ENSDARG00000042477/ENSDARG00000004861/ENSDARG00000003165/ENSDARG00000100940/ENSDARG00000045904/ENSDARG00000031768
48h_50mG	GO:0000904	cell morphogenesis involved in differentiation	0.00188244	ENSDARG00000008986/ENSDARG00000079578/ENSDARG00000077791/ENSDARG00000016739/ENSDARG00000068910/ENSDARG00000004023/ENSDARG00000026875/ENSDARG00000007654/ENSDARG00000059773/ENSDARG00000020771/ENSDARG00000056742/ENSDARG00000045639/ENSDARG00000000857/ENSDARG00000039701/ENSDARG00000103359/ENSDARG00000097205/ENSDARG00000014018/ENSDARG00000060808/ENSDARG00000078366/ENSDARG00000014891/ENSDARG00000056729/…
48h_50mG	GO:0007268	chemical synaptic transmission	0.00191936	ENSDARG00000030614/ENSDARG00000077329/ENSDARG00000060639/ENSDARG00000041150/ENSDARG00000077053/ENSDARG00000070567/ENSDARG00000051981/ENSDARG00000101606/ENSDARG00000113702/ENSDARG00000059945/ENSDARG00000002230/ENSDARG00000113737/ENSDARG00000104786/ENSDARG00000012019/ENSDARG00000112435/ENSDARG00000000503/ENSDARG00000102690/ENSDARG00000045945/ENSDARG00000061454
48h_50mG	GO:0098916	anterograde trans-synaptic signaling	0.00191936	ENSDARG00000030614/ENSDARG00000077329/ENSDARG00000060639/ENSDARG00000041150/ENSDARG00000077053/ENSDARG00000070567/ENSDARG00000051981/ENSDARG00000101606/ENSDARG00000113702/ENSDARG00000059945/ENSDARG00000002230/ENSDARG00000113737/ENSDARG00000104786/ENSDARG00000012019/ENSDARG00000112435/ENSDARG00000000503/ENSDARG00000102690/ENSDARG00000045945/ENSDARG00000061454
48h_50mG	GO:0099537	trans-synaptic signaling	0.00191936	ENSDARG00000030614/ENSDARG00000077329/ENSDARG00000060639/ENSDARG00000041150/ENSDARG00000077053/ENSDARG00000070567/ENSDARG00000051981/ENSDARG00000101606/ENSDARG00000113702/ENSDARG00000059945/ENSDARG00000002230/ENSDARG00000113737/ENSDARG00000104786/ENSDARG00000012019/ENSDARG00000112435/ENSDARG00000000503/ENSDARG00000102690/ENSDARG00000045945/ENSDARG00000061454
48h_50mG	GO:0017156	calcium ion regulated exocytosis	0.00193209	ENSDARG00000075830/ENSDARG00000070567/ENSDARG00000051981/ENSDARG00000101606/ENSDARG00000113702/ENSDARG00000102690
48h_50mG	GO:0044272	sulfur compound biosynthetic process	0.00200034	ENSDARG00000037121/ENSDARG00000037261/ENSDARG00000010946/ENSDARG00000006773/ENSDARG00000044142/ENSDARG00000020448/ENSDARG00000004979/ENSDARG00000027495
48h_50mG	GO:0099536	synaptic signaling	0.00206415	ENSDARG00000030614/ENSDARG00000077329/ENSDARG00000060639/ENSDARG00000041150/ENSDARG00000077053/ENSDARG00000070567/ENSDARG00000051981/ENSDARG00000101606/ENSDARG00000113702/ENSDARG00000059945/ENSDARG00000002230/ENSDARG00000113737/ENSDARG00000104786/ENSDARG00000012019/ENSDARG00000112435/ENSDARG00000000503/ENSDARG00000102690/ENSDARG00000045945/ENSDARG00000061454
48h_50mG	GO:0021515	cell differentiation in spinal cord	0.0022288	ENSDARG00000042041/ENSDARG00000015314/ENSDARG00000004023/ENSDARG00000059255/ENSDARG00000101549/ENSDARG00000039458/ENSDARG00000020332/ENSDARG00000074253/ENSDARG00000014018
48h_50mG	GO:1901987	regulation of cell cycle phase transition	0.00229394	ENSDARG00000008986/ENSDARG00000098080/ENSDARG00000023002/ENSDARG00000010792/ENSDARG00000104943/ENSDARG00000071694/ENSDARG00000104765
48h_50mG	GO:0045055	regulated exocytosis	0.00242049	ENSDARG00000075830/ENSDARG00000070567/ENSDARG00000051981/ENSDARG00000101606/ENSDARG00000113702/ENSDARG00000102690
48h_50mG	GO:0099003	vesicle-mediated transport in synapse	0.00242049	ENSDARG00000103802/ENSDARG00000070567/ENSDARG00000051981/ENSDARG00000101606/ENSDARG00000113702/ENSDARG00000102690
48h_50mG	GO:0099504	synaptic vesicle cycle	0.00242049	ENSDARG00000103802/ENSDARG00000070567/ENSDARG00000051981/ENSDARG00000101606/ENSDARG00000113702/ENSDARG00000102690
48h_50mG	GO:0007156	homophilic cell adhesion via plasma membrane adhesion molecules	0.00253597	ENSDARG00000078088/ENSDARG00000055843/ENSDARG00000061371/ENSDARG00000077996/ENSDARG00000078898/ENSDARG00000102185/ENSDARG00000005112/ENSDARG00000055825/ENSDARG00000061909/ENSDARG00000098652/ENSDARG00000103903/ENSDARG00000102769/ENSDARG00000027041/ENSDARG00000107353/ENSDARG00000057519/ENSDARG00000104057/ENSDARG00000019726
48h_50mG	GO:0033564	anterior/posterior axon guidance	0.00256417	ENSDARG00000014018/ENSDARG00000078366/ENSDARG00000014891/ENSDARG00000056979
48h_50mG	GO:1903409	reactive oxygen species biosynthetic process	0.00256417	ENSDARG00000068910/ENSDARG00000010478/ENSDARG00000031976/ENSDARG00000062632
48h_50mG	GO:0007409	axonogenesis	0.00256912	ENSDARG00000008986/ENSDARG00000079578/ENSDARG00000077791/ENSDARG00000016739/ENSDARG00000068910/ENSDARG00000004023/ENSDARG00000026875/ENSDARG00000007654/ENSDARG00000020771/ENSDARG00000056742/ENSDARG00000045639/ENSDARG00000000857/ENSDARG00000103359/ENSDARG00000014018/ENSDARG00000078366/ENSDARG00000014891/ENSDARG00000056729/ENSDARG00000061454/ENSDARG00000068755/ENSDARG00000078755/ENSDARG00000102277/…
48h_50mG	GO:0000122	negative regulation of transcription by RNA polymerase II	0.00258151	ENSDARG00000008986/ENSDARG00000016363/ENSDARG00000094965/ENSDARG00000008209/ENSDARG00000042904/ENSDARG00000076857/ENSDARG00000055493/ENSDARG00000032963/ENSDARG00000056729/ENSDARG00000079201/ENSDARG00000038205/ENSDARG00000054562/ENSDARG00000022904/ENSDARG00000043288/ENSDARG00000103409
48h_50mG	GO:0002088	lens development in camera-type eye	0.00274803	ENSDARG00000045936/ENSDARG00000030756/ENSDARG00000015266/ENSDARG00000008433/ENSDARG00000007715/ENSDARG00000102277/ENSDARG00000103409
48h_50mG	GO:0007423	sensory organ development	0.00280659	ENSDARG00000070107/ENSDARG00000045936/ENSDARG00000035634/ENSDARG00000031891/ENSDARG00000011989/ENSDARG00000026875/ENSDARG00000021924/ENSDARG00000007654/ENSDARG00000030756/ENSDARG00000040606/ENSDARG00000009922/ENSDARG00000027740/ENSDARG00000001721/ENSDARG00000018460/ENSDARG00000015266/ENSDARG00000052012/ENSDARG00000030703/ENSDARG00000019566/ENSDARG00000098080/ENSDARG00000024204/ENSDARG00000041895/…
48h_50mG	GO:0060034	notochord cell differentiation	0.00281064	ENSDARG00000054321/ENSDARG00000024141/ENSDARG00000015559/ENSDARG00000101576/ENSDARG00000102277
48h_50mG	GO:0071396	cellular response to lipid	0.00290358	ENSDARG00000078302/ENSDARG00000029476/ENSDARG00000044532/ENSDARG00000017007/ENSDARG00000055854/ENSDARG00000033172/ENSDARG00000044685/ENSDARG00000101508/ENSDARG00000042477/ENSDARG00000004861/ENSDARG00000003165/ENSDARG00000100940/ENSDARG00000045904/ENSDARG00000031768
48h_50mG	GO:0007049	cell cycle	0.00290781	ENSDARG00000008986/ENSDARG00000021405/ENSDARG00000061385/ENSDARG00000051854/ENSDARG00000078302/ENSDARG00000101975/ENSDARG00000019507/ENSDARG00000076351/ENSDARG00000012485/ENSDARG00000009922/ENSDARG00000058471/ENSDARG00000074451/ENSDARG00000041361/ENSDARG00000075593/ENSDARG00000019907/ENSDARG00000098080/ENSDARG00000098529/ENSDARG00000023002/ENSDARG00000042566/ENSDARG00000014685/ENSDARG00000019156/…
48h_50mG	GO:0021510	spinal cord development	0.00293692	ENSDARG00000042041/ENSDARG00000068910/ENSDARG00000015314/ENSDARG00000004023/ENSDARG00000059255/ENSDARG00000101549/ENSDARG00000039458/ENSDARG00000020332/ENSDARG00000074253/ENSDARG00000014018
48h_50mG	GO:0070588	calcium ion transmembrane transport	0.00295009	ENSDARG00000008398/ENSDARG00000059534/ENSDARG00000070522/ENSDARG00000032565/ENSDARG00000037905/ENSDARG00000076401/ENSDARG00000078363/ENSDARG00000070626/ENSDARG00000071331/ENSDARG00000043474/ENSDARG00000013335/ENSDARG00000089913/ENSDARG00000020450/ENSDARG00000023445/ENSDARG00000102773/ENSDARG00000036577/ENSDARG00000007788
48h_50mG	GO:0051403	stress-activated MAPK cascade	0.00299614	ENSDARG00000103651/ENSDARG00000029370/ENSDARG00000000857/ENSDARG00000079473/ENSDARG00000006603/ENSDARG00000102730
48h_50mG	GO:0045786	negative regulation of cell cycle	0.00315327	ENSDARG00000008986/ENSDARG00000078302/ENSDARG00000101975/ENSDARG00000076351/ENSDARG00000041361/ENSDARG00000023002/ENSDARG00000055283/ENSDARG00000071694/ENSDARG00000062634/ENSDARG00000104765/ENSDARG00000076554
48h_50mG	GO:0048663	neuron fate commitment	0.00326797	ENSDARG00000015314/ENSDARG00000004023/ENSDARG00000059255/ENSDARG00000040948/ENSDARG00000039458/ENSDARG00000074253/ENSDARG00000056979
48h_50mG	GO:0009449	gamma-aminobutyric acid biosynthetic process	0.00328692	ENSDARG00000027419/ENSDARG00000015537
48h_50mG	GO:0097376	interneuron axon guidance	0.00328692	ENSDARG00000014018/ENSDARG00000056979
48h_50mG	GO:0097377	spinal cord interneuron axon guidance	0.00328692	ENSDARG00000014018/ENSDARG00000056979
48h_50mG	GO:0097378	dorsal spinal cord interneuron axon guidance	0.00328692	ENSDARG00000014018/ENSDARG00000056979
48h_50mG	GO:0001780	neutrophil homeostasis	0.00330064	ENSDARG00000044532/ENSDARG00000017007/ENSDARG00000055854
48h_50mG	GO:0006207	'de novo' pyrimidine nucleobase biosynthetic process	0.00330064	ENSDARG00000012215/ENSDARG00000020028/ENSDARG00000041895
48h_50mG	GO:0014034	neural crest cell fate commitment	0.00330064	ENSDARG00000040606/ENSDARG00000045776/ENSDARG00000059279
48h_50mG	GO:0014036	neural crest cell fate specification	0.00330064	ENSDARG00000040606/ENSDARG00000045776/ENSDARG00000059279
48h_50mG	GO:0019856	pyrimidine nucleobase biosynthetic process	0.00330064	ENSDARG00000012215/ENSDARG00000020028/ENSDARG00000041895
48h_50mG	GO:0044773	mitotic DNA damage checkpoint	0.00330064	ENSDARG00000023002/ENSDARG00000055283/ENSDARG00000104765
48h_50mG	GO:0044774	mitotic DNA integrity checkpoint	0.00330064	ENSDARG00000023002/ENSDARG00000055283/ENSDARG00000104765
48h_50mG	GO:0048791	calcium ion-regulated exocytosis of neurotransmitter	0.00330064	ENSDARG00000101606/ENSDARG00000113702/ENSDARG00000102690
48h_50mG	GO:0048866	stem cell fate specification	0.00330064	ENSDARG00000040606/ENSDARG00000045776/ENSDARG00000059279
48h_50mG	GO:0048665	neuron fate specification	0.00366818	ENSDARG00000015314/ENSDARG00000004023/ENSDARG00000059255/ENSDARG00000039458/ENSDARG00000074253/ENSDARG00000056979
48h_50mG	GO:2000026	regulation of multicellular organismal development	0.00367843	ENSDARG00000016363/ENSDARG00000079578/ENSDARG00000016739/ENSDARG00000031891/ENSDARG00000015314/ENSDARG00000061600/ENSDARG00000011989/ENSDARG00000078302/ENSDARG00000059773/ENSDARG00000014420/ENSDARG00000076351/ENSDARG00000009922/ENSDARG00000020771/ENSDARG00000077620/ENSDARG00000045131/ENSDARG00000010420/ENSDARG00000098080/ENSDARG00000075133/ENSDARG00000000857/ENSDARG00000076857/ENSDARG00000087554/…
48h_50mG	GO:0006956	complement activation	0.00385969	ENSDARG00000043719/ENSDARG00000012694/ENSDARG00000058053/ENSDARG00000042172/ENSDARG00000098392/ENSDARG00000057121/ENSDARG00000057113
48h_50mG	GO:0010604	positive regulation of macromolecule metabolic process	0.00437428	ENSDARG00000008986/ENSDARG00000070107/ENSDARG00000045936/ENSDARG00000104297/ENSDARG00000035852/ENSDARG00000079738/ENSDARG00000035508/ENSDARG00000004023/ENSDARG00000042527/ENSDARG00000013057/ENSDARG00000037916/ENSDARG00000076679/ENSDARG00000044532/ENSDARG00000100741/ENSDARG00000090903/ENSDARG00000037178/ENSDARG00000103651/ENSDARG00000017007/ENSDARG00000055854/ENSDARG00000029370/ENSDARG00000023002/…
48h_50mG	GO:0008652	cellular amino acid biosynthetic process	0.00452924	ENSDARG00000052816/ENSDARG00000027419/ENSDARG00000099776/ENSDARG00000037261/ENSDARG00000010946/ENSDARG00000020448/ENSDARG00000015537
48h_50mG	GO:0021514	ventral spinal cord interneuron differentiation	0.00462284	ENSDARG00000042041/ENSDARG00000059255/ENSDARG00000101549/ENSDARG00000039458/ENSDARG00000020332
48h_50mG	GO:0048562	embryonic organ morphogenesis	0.00500575	ENSDARG00000054321/ENSDARG00000008398/ENSDARG00000070107/ENSDARG00000031891/ENSDARG00000061600/ENSDARG00000011941/ENSDARG00000040606/ENSDARG00000076904/ENSDARG00000070173/ENSDARG00000015266/ENSDARG00000037178/ENSDARG00000077403/ENSDARG00000019260/ENSDARG00000078052/ENSDARG00000098240/ENSDARG00000098375/ENSDARG00000053569/ENSDARG00000039701/ENSDARG00000028148/ENSDARG00000101576/ENSDARG00000004588/…
48h_50mG	GO:0008345	larval locomotory behavior	0.00506685	ENSDARG00000090815/ENSDARG00000063036/ENSDARG00000104945/ENSDARG00000109715
48h_50mG	GO:0030537	larval behavior	0.00506685	ENSDARG00000090815/ENSDARG00000063036/ENSDARG00000104945/ENSDARG00000109715
48h_50mG	GO:0048668	collateral sprouting	0.00506685	ENSDARG00000068910/ENSDARG00000000857/ENSDARG00000078366/ENSDARG00000014891
48h_50mG	GO:0051173	positive regulation of nitrogen compound metabolic process	0.00508669	ENSDARG00000008986/ENSDARG00000070107/ENSDARG00000045936/ENSDARG00000104297/ENSDARG00000035852/ENSDARG00000079738/ENSDARG00000035508/ENSDARG00000004023/ENSDARG00000042527/ENSDARG00000013057/ENSDARG00000037916/ENSDARG00000076679/ENSDARG00000044532/ENSDARG00000100741/ENSDARG00000090903/ENSDARG00000037178/ENSDARG00000103651/ENSDARG00000017007/ENSDARG00000055854/ENSDARG00000029370/ENSDARG00000023002/…
48h_50mG	GO:0061564	axon development	0.00508899	ENSDARG00000008986/ENSDARG00000079578/ENSDARG00000077791/ENSDARG00000016739/ENSDARG00000068910/ENSDARG00000004023/ENSDARG00000026875/ENSDARG00000007654/ENSDARG00000020771/ENSDARG00000056742/ENSDARG00000045639/ENSDARG00000000857/ENSDARG00000103359/ENSDARG00000014018/ENSDARG00000078366/ENSDARG00000014891/ENSDARG00000056729/ENSDARG00000061454/ENSDARG00000068755/ENSDARG00000078755/ENSDARG00000102277/…
48h_50mG	GO:0048880	sensory system development	0.00520138	ENSDARG00000070107/ENSDARG00000045936/ENSDARG00000035634/ENSDARG00000011989/ENSDARG00000026875/ENSDARG00000021924/ENSDARG00000007654/ENSDARG00000030756/ENSDARG00000009922/ENSDARG00000027740/ENSDARG00000018460/ENSDARG00000070173/ENSDARG00000015266/ENSDARG00000052012/ENSDARG00000030703/ENSDARG00000019566/ENSDARG00000098080/ENSDARG00000024204/ENSDARG00000041895/ENSDARG00000008433/ENSDARG00000089458/…
48h_50mG	GO:0098742	cell-cell adhesion via plasma-membrane adhesion molecules	0.00520741	ENSDARG00000078088/ENSDARG00000055843/ENSDARG00000061371/ENSDARG00000077996/ENSDARG00000078898/ENSDARG00000102185/ENSDARG00000005112/ENSDARG00000055825/ENSDARG00000061909/ENSDARG00000098652/ENSDARG00000103903/ENSDARG00000102769/ENSDARG00000027041/ENSDARG00000107353/ENSDARG00000057519/ENSDARG00000104057/ENSDARG00000019726
48h_50mG	GO:0031098	stress-activated protein kinase signaling cascade	0.00533859	ENSDARG00000103651/ENSDARG00000029370/ENSDARG00000000857/ENSDARG00000079473/ENSDARG00000006603/ENSDARG00000102730
48h_50mG	GO:0043010	camera-type eye development	0.00551284	ENSDARG00000070107/ENSDARG00000045936/ENSDARG00000035634/ENSDARG00000021924/ENSDARG00000030756/ENSDARG00000009922/ENSDARG00000027740/ENSDARG00000015266/ENSDARG00000030703/ENSDARG00000098080/ENSDARG00000024204/ENSDARG00000041895/ENSDARG00000008433/ENSDARG00000089458/ENSDARG00000055283/ENSDARG00000056753/ENSDARG00000028148/ENSDARG00000045087/ENSDARG00000004588/ENSDARG00000014018/ENSDARG00000044684/…
48h_50mG	GO:0006206	pyrimidine nucleobase metabolic process	0.0055306	ENSDARG00000012215/ENSDARG00000020028/ENSDARG00000041895
48h_50mG	GO:0007052	mitotic spindle organization	0.00578535	ENSDARG00000012485/ENSDARG00000062790/ENSDARG00000071694/ENSDARG00000078654/ENSDARG00000024904
48h_50mG	GO:0021602	cranial nerve morphogenesis	0.00578535	ENSDARG00000060115/ENSDARG00000043821/ENSDARG00000041895/ENSDARG00000078366/ENSDARG00000014891
48h_50mG	GO:0048489	synaptic vesicle transport	0.00578535	ENSDARG00000070567/ENSDARG00000051981/ENSDARG00000101606/ENSDARG00000113702/ENSDARG00000102690
48h_50mG	GO:0097479	synaptic vesicle localization	0.00578535	ENSDARG00000070567/ENSDARG00000051981/ENSDARG00000101606/ENSDARG00000113702/ENSDARG00000102690
48h_50mG	GO:0097480	establishment of synaptic vesicle localization	0.00578535	ENSDARG00000070567/ENSDARG00000051981/ENSDARG00000101606/ENSDARG00000113702/ENSDARG00000102690
48h_50mG	GO:0006816	calcium ion transport	0.00579189	ENSDARG00000008398/ENSDARG00000059534/ENSDARG00000070522/ENSDARG00000032565/ENSDARG00000037905/ENSDARG00000076401/ENSDARG00000078363/ENSDARG00000070626/ENSDARG00000071331/ENSDARG00000043474/ENSDARG00000013335/ENSDARG00000089913/ENSDARG00000020450/ENSDARG00000023445/ENSDARG00000055154/ENSDARG00000102773/ENSDARG00000036577/ENSDARG00000007788
48h_50mG	GO:0045893	positive regulation of transcription, DNA-templated	0.00610629	ENSDARG00000008986/ENSDARG00000070107/ENSDARG00000045936/ENSDARG00000079738/ENSDARG00000035508/ENSDARG00000004023/ENSDARG00000042527/ENSDARG00000013057/ENSDARG00000076679/ENSDARG00000044532/ENSDARG00000090903/ENSDARG00000037178/ENSDARG00000017007/ENSDARG00000055854/ENSDARG00000008209/ENSDARG00000039304/ENSDARG00000063014/ENSDARG00000102501/ENSDARG00000014018/ENSDARG00000045776/ENSDARG00000037773/…
48h_50mG	GO:0023061	signal release	0.00612054	ENSDARG00000030614/ENSDARG00000077053/ENSDARG00000070567/ENSDARG00000027740/ENSDARG00000051981/ENSDARG00000101606/ENSDARG00000113702/ENSDARG00000102690/ENSDARG00000045945
48h_50mG	GO:0010721	negative regulation of cell development	0.00612658	ENSDARG00000016363/ENSDARG00000011989/ENSDARG00000076857/ENSDARG00000029296/ENSDARG00000078366/ENSDARG00000014891/ENSDARG00000038205
48h_50mG	GO:0034765	regulation of ion transmembrane transport	0.00635321	ENSDARG00000032799/ENSDARG00000008398/ENSDARG00000090815/ENSDARG00000078650/ENSDARG00000032565/ENSDARG00000037905/ENSDARG00000076401/ENSDARG00000062687/ENSDARG00000077165/ENSDARG00000070626/ENSDARG00000088484/ENSDARG00000089060/ENSDARG00000090635/ENSDARG00000086248/ENSDARG00000089913/ENSDARG00000020450/ENSDARG00000102773
48h_50mG	GO:0051726	regulation of cell cycle	0.00643206	ENSDARG00000008986/ENSDARG00000078302/ENSDARG00000101975/ENSDARG00000076351/ENSDARG00000009922/ENSDARG00000041361/ENSDARG00000098080/ENSDARG00000098529/ENSDARG00000023002/ENSDARG00000042566/ENSDARG00000010948/ENSDARG00000087554/ENSDARG00000055283/ENSDARG00000076667/ENSDARG00000010792/ENSDARG00000104943/ENSDARG00000071694/ENSDARG00000100392/ENSDARG00000062634/ENSDARG00000078654/ENSDARG00000104765/…
48h_50mG	GO:0031325	positive regulation of cellular metabolic process	0.00672126	ENSDARG00000008986/ENSDARG00000070107/ENSDARG00000045936/ENSDARG00000104297/ENSDARG00000035852/ENSDARG00000079738/ENSDARG00000035508/ENSDARG00000004023/ENSDARG00000042527/ENSDARG00000013057/ENSDARG00000037916/ENSDARG00000076679/ENSDARG00000044532/ENSDARG00000100741/ENSDARG00000090903/ENSDARG00000037178/ENSDARG00000103651/ENSDARG00000017007/ENSDARG00000055854/ENSDARG00000029370/ENSDARG00000023002/…
48h_50mG	GO:0009755	hormone-mediated signaling pathway	0.00676961	ENSDARG00000044532/ENSDARG00000017007/ENSDARG00000055854/ENSDARG00000033172/ENSDARG00000044685/ENSDARG00000101508/ENSDARG00000042477/ENSDARG00000004861/ENSDARG00000003165/ENSDARG00000100940/ENSDARG00000045904/ENSDARG00000031768
48h_50mG	GO:0048545	response to steroid hormone	0.00676961	ENSDARG00000044532/ENSDARG00000017007/ENSDARG00000055854/ENSDARG00000033172/ENSDARG00000044685/ENSDARG00000101508/ENSDARG00000042477/ENSDARG00000004861/ENSDARG00000003165/ENSDARG00000100940/ENSDARG00000045904/ENSDARG00000031768
48h_50mG	GO:0071542	dopaminergic neuron differentiation	0.00677534	ENSDARG00000044532/ENSDARG00000017007/ENSDARG00000104945/ENSDARG00000109715
48h_50mG	GO:0010769	regulation of cell morphogenesis involved in differentiation	0.00763056	ENSDARG00000079578/ENSDARG00000016739/ENSDARG00000059773/ENSDARG00000000857/ENSDARG00000097205/ENSDARG00000078366/ENSDARG00000014891/ENSDARG00000113411/ENSDARG00000012073
48h_50mG	GO:0034762	regulation of transmembrane transport	0.00769525	ENSDARG00000032799/ENSDARG00000008398/ENSDARG00000090815/ENSDARG00000078650/ENSDARG00000032565/ENSDARG00000037905/ENSDARG00000076401/ENSDARG00000062687/ENSDARG00000077165/ENSDARG00000070626/ENSDARG00000088484/ENSDARG00000089060/ENSDARG00000090635/ENSDARG00000086248/ENSDARG00000089913/ENSDARG00000020450/ENSDARG00000102773
48h_50mG	GO:0014070	response to organic cyclic compound	0.00810435	ENSDARG00000044532/ENSDARG00000017007/ENSDARG00000055854/ENSDARG00000033172/ENSDARG00000044685/ENSDARG00000101508/ENSDARG00000042477/ENSDARG00000004861/ENSDARG00000098315/ENSDARG00000003165/ENSDARG00000102900/ENSDARG00000043288/ENSDARG00000100940/ENSDARG00000045904/ENSDARG00000031768
48h_50mG	GO:0001776	leukocyte homeostasis	0.00847398	ENSDARG00000044532/ENSDARG00000017007/ENSDARG00000055854
48h_50mG	GO:0006809	nitric oxide biosynthetic process	0.00847398	ENSDARG00000068910/ENSDARG00000010478/ENSDARG00000031976
48h_50mG	GO:0035336	long-chain fatty-acyl-CoA metabolic process	0.00847398	ENSDARG00000006773/ENSDARG00000004979/ENSDARG00000027495
48h_50mG	GO:0035337	fatty-acyl-CoA metabolic process	0.00847398	ENSDARG00000006773/ENSDARG00000004979/ENSDARG00000027495
48h_50mG	GO:0035338	long-chain fatty-acyl-CoA biosynthetic process	0.00847398	ENSDARG00000006773/ENSDARG00000004979/ENSDARG00000027495
48h_50mG	GO:0046209	nitric oxide metabolic process	0.00847398	ENSDARG00000068910/ENSDARG00000010478/ENSDARG00000031976
48h_50mG	GO:0046949	fatty-acyl-CoA biosynthetic process	0.00847398	ENSDARG00000006773/ENSDARG00000004979/ENSDARG00000027495
48h_50mG	GO:0048865	stem cell fate commitment	0.00847398	ENSDARG00000040606/ENSDARG00000045776/ENSDARG00000059279
48h_50mG	GO:2000060	positive regulation of ubiquitin-dependent protein catabolic process	0.00847398	ENSDARG00000023002/ENSDARG00000078683/ENSDARG00000019125
48h_50mG	GO:2000177	regulation of neural precursor cell proliferation	0.00847398	ENSDARG00000075593/ENSDARG00000056175/ENSDARG00000014018
48h_50mG	GO:0007098	centrosome cycle	0.00869972	ENSDARG00000021405/ENSDARG00000012485/ENSDARG00000019156/ENSDARG00000062634/ENSDARG00000024904
48h_50mG	GO:0016358	dendrite development	0.00869972	ENSDARG00000015053/ENSDARG00000079578/ENSDARG00000059773/ENSDARG00000097205/ENSDARG00000070080
48h_50mG	GO:0090596	sensory organ morphogenesis	0.0087005	ENSDARG00000070107/ENSDARG00000045936/ENSDARG00000031891/ENSDARG00000011989/ENSDARG00000021924/ENSDARG00000007654/ENSDARG00000030756/ENSDARG00000040606/ENSDARG00000015266/ENSDARG00000019566/ENSDARG00000055283/ENSDARG00000053569/ENSDARG00000056753/ENSDARG00000039701/ENSDARG00000028148/ENSDARG00000045087/ENSDARG00000004588/ENSDARG00000014018/ENSDARG00000007715/ENSDARG00000027041/ENSDARG00000076055/…
48h_50mG	GO:0006094	gluconeogenesis	0.00882548	ENSDARG00000051939/ENSDARG00000031616/ENSDARG00000013721/ENSDARG00000020956
48h_50mG	GO:0019319	hexose biosynthetic process	0.00882548	ENSDARG00000051939/ENSDARG00000031616/ENSDARG00000013721/ENSDARG00000020956
48h_50mG	GO:0033993	response to lipid	0.00902155	ENSDARG00000078302/ENSDARG00000029476/ENSDARG00000044532/ENSDARG00000006427/ENSDARG00000017007/ENSDARG00000055854/ENSDARG00000033172/ENSDARG00000044685/ENSDARG00000101508/ENSDARG00000042477/ENSDARG00000004861/ENSDARG00000031976/ENSDARG00000003165/ENSDARG00000100940/ENSDARG00000045904/ENSDARG00000031768
48h_50mG	GO:0007095	mitotic G2 DNA damage checkpoint	0.00948446	ENSDARG00000023002/ENSDARG00000104765
48h_50mG	GO:0007096	regulation of exit from mitosis	0.00948446	ENSDARG00000098080/ENSDARG00000104943
48h_50mG	GO:0010586	miRNA metabolic process	0.00948446	ENSDARG00000075593/ENSDARG00000016999
48h_50mG	GO:0014896	muscle hypertrophy	0.00948446	ENSDARG00000008398/ENSDARG00000041607
48h_50mG	GO:0021527	spinal cord association neuron differentiation	0.00948446	ENSDARG00000004023/ENSDARG00000014018
48h_50mG	GO:0035999	tetrahydrofolate interconversion	0.00948446	ENSDARG00000052816/ENSDARG00000053087
48h_50mG	GO:0044818	mitotic G2/M transition checkpoint	0.00948446	ENSDARG00000023002/ENSDARG00000104765
48h_50mG	GO:0046599	regulation of centriole replication	0.00948446	ENSDARG00000062634/ENSDARG00000024904
48h_50mG	GO:0061303	cornea development in camera-type eye	0.00948446	ENSDARG00000045936/ENSDARG00000102277
48h_50mG	GO:1905332	positive regulation of morphogenesis of an epithelium	0.00948446	ENSDARG00000014018/ENSDARG00000057975
48h_50mG	GO:0048589	developmental growth	0.0098421	ENSDARG00000008398/ENSDARG00000021405/ENSDARG00000068910/ENSDARG00000026726/ENSDARG00000004023/ENSDARG00000026875/ENSDARG00000078416/ENSDARG00000010946/ENSDARG00000060682/ENSDARG00000014685/ENSDARG00000000857/ENSDARG00000052958/ENSDARG00000054753/ENSDARG00000094041/ENSDARG00000101576/ENSDARG00000019949/ENSDARG00000078366/ENSDARG00000014891/ENSDARG00000056929/ENSDARG00000043288/ENSDARG00000057975/…
96h_05mG	GO:0110053	regulation of actin filament organization	0.00408804	ENSDARG00000077293/ENSDARG00000003952
96h_05mG	GO:0006044	N-acetylglucosamine metabolic process	0.00479827	ENSDARG00000024443
96h_05mG	GO:0032233	positive regulation of actin filament bundle assembly	0.00479827	ENSDARG00000077293
96h_05mG	GO:0048730	epidermis morphogenesis	0.00479827	ENSDARG00000038518
96h_05mG	GO:0046034	ATP metabolic process	0.00514432	ENSDARG00000063910/ENSDARG00000063916
96h_05mG	GO:1902903	regulation of supramolecular fiber organization	0.00514432	ENSDARG00000077293/ENSDARG00000003952
96h_05mG	GO:0048703	embryonic viscerocranium morphogenesis	0.00583215	ENSDARG00000037639/ENSDARG00000037421
96h_05mG	GO:0032956	regulation of actin cytoskeleton organization	0.00619106	ENSDARG00000077293/ENSDARG00000003952
96h_05mG	GO:0032970	regulation of actin filament-based process	0.00643583	ENSDARG00000077293/ENSDARG00000003952
96h_05mG	GO:0009144	purine nucleoside triphosphate metabolic process	0.0069385	ENSDARG00000063910/ENSDARG00000063916
96h_05mG	GO:0009205	purine ribonucleoside triphosphate metabolic process	0.0069385	ENSDARG00000063910/ENSDARG00000063916
96h_05mG	GO:0032231	regulation of actin filament bundle assembly	0.00718922	ENSDARG00000077293
96h_05mG	GO:0060575	intestinal epithelial cell differentiation	0.00718922	ENSDARG00000116139
96h_05mG	GO:0009199	ribonucleoside triphosphate metabolic process	0.00799576	ENSDARG00000063910/ENSDARG00000063916
96h_05mG	GO:0018095	protein polyglutamylation	0.00838266	ENSDARG00000027547
96h_05mG	GO:0009141	nucleoside triphosphate metabolic process	0.00840987	ENSDARG00000063910/ENSDARG00000063916
96h_05mG	GO:0009126	purine nucleoside monophosphate metabolic process	0.00869124	ENSDARG00000063910/ENSDARG00000063916
96h_05mG	GO:0009167	purine ribonucleoside monophosphate metabolic process	0.00869124	ENSDARG00000063910/ENSDARG00000063916
96h_5mG	GO:1901071	glucosamine-containing compound metabolic process	2.91008e-05	ENSDARG00000024443/ENSDARG00000100635/ENSDARG00000099185/ENSDARG00000009612
96h_5mG	GO:0009410	response to xenobiotic stimulus	6.07272e-05	ENSDARG00000091996/ENSDARG00000030896/ENSDARG00000103295/ENSDARG00000098315/ENSDARG00000086826/ENSDARG00000045442
96h_5mG	GO:0042572	retinol metabolic process	9.24929e-05	ENSDARG00000017882/ENSDARG00000019260/ENSDARG00000037191/ENSDARG00000096445
96h_5mG	GO:0006040	amino sugar metabolic process	0.000117555	ENSDARG00000024443/ENSDARG00000100635/ENSDARG00000099185/ENSDARG00000009612
96h_5mG	GO:2000226	regulation of pancreatic A cell differentiation	0.000214365	ENSDARG00000035350/ENSDARG00000040747
96h_5mG	GO:0006030	chitin metabolic process	0.000245366	ENSDARG00000100635/ENSDARG00000099185/ENSDARG00000009612
96h_5mG	GO:0015804	neutral amino acid transport	0.000245366	ENSDARG00000044528/ENSDARG00000018621/ENSDARG00000091560
96h_5mG	GO:0034308	primary alcohol metabolic process	0.000380953	ENSDARG00000017882/ENSDARG00000019260/ENSDARG00000037191/ENSDARG00000096445
96h_5mG	GO:0005975	carbohydrate metabolic process	0.000540698	ENSDARG00000035350/ENSDARG00000013522/ENSDARG00000013856/ENSDARG00000060671/ENSDARG00000042010/ENSDARG00000029874/ENSDARG00000024443/ENSDARG00000104569/ENSDARG00000101629/ENSDARG00000100635/ENSDARG00000099185/ENSDARG00000009612
96h_5mG	GO:0035442	dipeptide transmembrane transport	0.000636858	ENSDARG00000044528/ENSDARG00000100315
96h_5mG	GO:0042574	retinal metabolic process	0.000636858	ENSDARG00000017882/ENSDARG00000019260
96h_5mG	GO:0042938	dipeptide transport	0.000636858	ENSDARG00000044528/ENSDARG00000100315
96h_5mG	GO:0001523	retinoid metabolic process	0.000701068	ENSDARG00000017882/ENSDARG00000019260/ENSDARG00000037191/ENSDARG00000096445
96h_5mG	GO:0016101	diterpenoid metabolic process	0.000701068	ENSDARG00000017882/ENSDARG00000019260/ENSDARG00000037191/ENSDARG00000096445
96h_5mG	GO:0006721	terpenoid metabolic process	0.000803957	ENSDARG00000017882/ENSDARG00000019260/ENSDARG00000037191/ENSDARG00000096445
96h_5mG	GO:0042445	hormone metabolic process	0.00146592	ENSDARG00000017882/ENSDARG00000019260/ENSDARG00000037191/ENSDARG00000042112/ENSDARG00000096445
96h_5mG	GO:0006857	oligopeptide transport	0.00208195	ENSDARG00000044528/ENSDARG00000100315
96h_5mG	GO:0035672	oligopeptide transmembrane transport	0.00208195	ENSDARG00000044528/ENSDARG00000100315
96h_5mG	GO:1902600	proton transmembrane transport	0.00214891	ENSDARG00000104537/ENSDARG00000054588/ENSDARG00000044528/ENSDARG00000052700/ENSDARG00000023151/ENSDARG00000100315/ENSDARG00000097209
96h_5mG	GO:0071466	cellular response to xenobiotic stimulus	0.00225389	ENSDARG00000091996/ENSDARG00000098315/ENSDARG00000086826/ENSDARG00000045442
96h_5mG	GO:0034754	cellular hormone metabolic process	0.00272751	ENSDARG00000017882/ENSDARG00000019260/ENSDARG00000037191/ENSDARG00000096445
96h_5mG	GO:0006720	isoprenoid metabolic process	0.00355922	ENSDARG00000017882/ENSDARG00000019260/ENSDARG00000037191/ENSDARG00000096445
96h_5mG	GO:0030856	regulation of epithelial cell differentiation	0.00428806	ENSDARG00000035350/ENSDARG00000040747
96h_5mG	GO:0009308	amine metabolic process	0.0050261	ENSDARG00000014646/ENSDARG00000033594/ENSDARG00000061355
96h_5mG	GO:0022900	electron transport chain	0.00516881	ENSDARG00000039346/ENSDARG00000016721/ENSDARG00000071475/ENSDARG00000097209/ENSDARG00000063916
96h_5mG	GO:0009072	aromatic amino acid family metabolic process	0.00565034	ENSDARG00000018351/ENSDARG00000033594/ENSDARG00000069630
96h_5mG	GO:0044255	cellular lipid metabolic process	0.00592092	ENSDARG00000102020/ENSDARG00000079712/ENSDARG00000099960/ENSDARG00000070029/ENSDARG00000017882/ENSDARG00000019260/ENSDARG00000037191/ENSDARG00000009153/ENSDARG00000096445/ENSDARG00000012829/ENSDARG00000054534/ENSDARG00000021177
96h_5mG	GO:0006066	alcohol metabolic process	0.0071142	ENSDARG00000017882/ENSDARG00000019260/ENSDARG00000037191/ENSDARG00000096445/ENSDARG00000012829
96h_5mG	GO:0007160	cell-matrix adhesion	0.00753757	ENSDARG00000103498/ENSDARG00000031588/ENSDARG00000103634/ENSDARG00000055539
96h_5mG	GO:0045333	cellular respiration	0.00753757	ENSDARG00000039346/ENSDARG00000016721/ENSDARG00000075768/ENSDARG00000063916
96h_50mG	GO:0006412	translation	1.00706e-14	ENSDARG00000045913/ENSDARG00000025073/ENSDARG00000024465/ENSDARG00000045487/ENSDARG00000011201/ENSDARG00000036298/ENSDARG00000014690/ENSDARG00000103799/ENSDARG00000006691/ENSDARG00000077291/ENSDARG00000015128/ENSDARG00000053457/ENSDARG00000053058/ENSDARG00000032725/ENSDARG00000019181/ENSDARG00000010194/ENSDARG00000101406/ENSDARG00000030408/ENSDARG00000035860/ENSDARG00000041435/ENSDARG00000035692/…
96h_50mG	GO:0043043	peptide biosynthetic process	1.63711e-14	ENSDARG00000045913/ENSDARG00000025073/ENSDARG00000024465/ENSDARG00000045487/ENSDARG00000011201/ENSDARG00000036298/ENSDARG00000014690/ENSDARG00000103799/ENSDARG00000006691/ENSDARG00000077291/ENSDARG00000015128/ENSDARG00000053457/ENSDARG00000053058/ENSDARG00000032725/ENSDARG00000019181/ENSDARG00000010194/ENSDARG00000101406/ENSDARG00000030408/ENSDARG00000035860/ENSDARG00000041435/ENSDARG00000035692/…
96h_50mG	GO:0043604	amide biosynthetic process	1.7216e-14	ENSDARG00000045913/ENSDARG00000025073/ENSDARG00000024465/ENSDARG00000045487/ENSDARG00000011201/ENSDARG00000036298/ENSDARG00000014690/ENSDARG00000103799/ENSDARG00000004251/ENSDARG00000006691/ENSDARG00000077291/ENSDARG00000015128/ENSDARG00000053457/ENSDARG00000053058/ENSDARG00000032725/ENSDARG00000019181/ENSDARG00000010194/ENSDARG00000101406/ENSDARG00000030408/ENSDARG00000099960/ENSDARG00000035860/…
96h_50mG	GO:0006518	peptide metabolic process	6.00834e-14	ENSDARG00000045913/ENSDARG00000025073/ENSDARG00000024465/ENSDARG00000045487/ENSDARG00000011201/ENSDARG00000036298/ENSDARG00000014690/ENSDARG00000103799/ENSDARG00000006691/ENSDARG00000077291/ENSDARG00000015128/ENSDARG00000053457/ENSDARG00000053058/ENSDARG00000032725/ENSDARG00000019181/ENSDARG00000010194/ENSDARG00000101406/ENSDARG00000030408/ENSDARG00000035860/ENSDARG00000041435/ENSDARG00000035692/…
96h_50mG	GO:0043603	cellular amide metabolic process	6.74788e-13	ENSDARG00000045913/ENSDARG00000025073/ENSDARG00000024465/ENSDARG00000045487/ENSDARG00000011201/ENSDARG00000036298/ENSDARG00000014690/ENSDARG00000103799/ENSDARG00000004251/ENSDARG00000006691/ENSDARG00000077291/ENSDARG00000015128/ENSDARG00000053457/ENSDARG00000053058/ENSDARG00000032725/ENSDARG00000019181/ENSDARG00000010194/ENSDARG00000101406/ENSDARG00000030408/ENSDARG00000099960/ENSDARG00000035860/…
96h_50mG	GO:0006091	generation of precursor metabolites and energy	6.50937e-11	ENSDARG00000039346/ENSDARG00000004904/ENSDARG00000042469/ENSDARG00000038577/ENSDARG00000052712/ENSDARG00000017772/ENSDARG00000075709/ENSDARG00000025375/ENSDARG00000041314/ENSDARG00000043457/ENSDARG00000039914/ENSDARG00000042010/ENSDARG00000053684/ENSDARG00000080010/ENSDARG00000021555/ENSDARG00000077549/ENSDARG00000005423/ENSDARG00000099730/ENSDARG00000010113/ENSDARG00000016721/ENSDARG00000022456/…
96h_50mG	GO:0009141	nucleoside triphosphate metabolic process	7.98373e-10	ENSDARG00000011841/ENSDARG00000056008/ENSDARG00000009447/ENSDARG00000014313/ENSDARG00000041314/ENSDARG00000043457/ENSDARG00000098386/ENSDARG00000039914/ENSDARG00000042010/ENSDARG00000053684/ENSDARG00000021555/ENSDARG00000005423/ENSDARG00000099730/ENSDARG00000106529/ENSDARG00000010113/ENSDARG00000099420/ENSDARG00000103791/ENSDARG00000022456/ENSDARG00000039007/ENSDARG00000099755/ENSDARG00000099860/…
96h_50mG	GO:0009199	ribonucleoside triphosphate metabolic process	2.37758e-09	ENSDARG00000011841/ENSDARG00000056008/ENSDARG00000009447/ENSDARG00000014313/ENSDARG00000041314/ENSDARG00000043457/ENSDARG00000098386/ENSDARG00000039914/ENSDARG00000042010/ENSDARG00000053684/ENSDARG00000021555/ENSDARG00000005423/ENSDARG00000099730/ENSDARG00000010113/ENSDARG00000099420/ENSDARG00000103791/ENSDARG00000022456/ENSDARG00000039007/ENSDARG00000099755/ENSDARG00000099860/ENSDARG00000012987/…
96h_50mG	GO:0009144	purine nucleoside triphosphate metabolic process	2.71261e-09	ENSDARG00000011841/ENSDARG00000056008/ENSDARG00000009447/ENSDARG00000014313/ENSDARG00000041314/ENSDARG00000043457/ENSDARG00000039914/ENSDARG00000042010/ENSDARG00000053684/ENSDARG00000021555/ENSDARG00000005423/ENSDARG00000099730/ENSDARG00000010113/ENSDARG00000099420/ENSDARG00000103791/ENSDARG00000022456/ENSDARG00000039007/ENSDARG00000099755/ENSDARG00000099860/ENSDARG00000012987/ENSDARG00000063910/…
96h_50mG	GO:0009205	purine ribonucleoside triphosphate metabolic process	2.71261e-09	ENSDARG00000011841/ENSDARG00000056008/ENSDARG00000009447/ENSDARG00000014313/ENSDARG00000041314/ENSDARG00000043457/ENSDARG00000039914/ENSDARG00000042010/ENSDARG00000053684/ENSDARG00000021555/ENSDARG00000005423/ENSDARG00000099730/ENSDARG00000010113/ENSDARG00000099420/ENSDARG00000103791/ENSDARG00000022456/ENSDARG00000039007/ENSDARG00000099755/ENSDARG00000099860/ENSDARG00000012987/ENSDARG00000063910/…
96h_50mG	GO:0009145	purine nucleoside triphosphate biosynthetic process	3.54348e-09	ENSDARG00000011841/ENSDARG00000056008/ENSDARG00000009447/ENSDARG00000014313/ENSDARG00000043457/ENSDARG00000039914/ENSDARG00000042010/ENSDARG00000053684/ENSDARG00000005423/ENSDARG00000099730/ENSDARG00000099420/ENSDARG00000103791/ENSDARG00000022456/ENSDARG00000039007/ENSDARG00000099755/ENSDARG00000099860/ENSDARG00000012987/ENSDARG00000063910
96h_50mG	GO:0009206	purine ribonucleoside triphosphate biosynthetic process	3.54348e-09	ENSDARG00000011841/ENSDARG00000056008/ENSDARG00000009447/ENSDARG00000014313/ENSDARG00000043457/ENSDARG00000039914/ENSDARG00000042010/ENSDARG00000053684/ENSDARG00000005423/ENSDARG00000099730/ENSDARG00000099420/ENSDARG00000103791/ENSDARG00000022456/ENSDARG00000039007/ENSDARG00000099755/ENSDARG00000099860/ENSDARG00000012987/ENSDARG00000063910
96h_50mG	GO:0009201	ribonucleoside triphosphate biosynthetic process	3.95045e-09	ENSDARG00000011841/ENSDARG00000056008/ENSDARG00000009447/ENSDARG00000014313/ENSDARG00000043457/ENSDARG00000098386/ENSDARG00000039914/ENSDARG00000042010/ENSDARG00000053684/ENSDARG00000005423/ENSDARG00000099730/ENSDARG00000099420/ENSDARG00000103791/ENSDARG00000022456/ENSDARG00000039007/ENSDARG00000099755/ENSDARG00000099860/ENSDARG00000012987/ENSDARG00000063910
96h_50mG	GO:0046034	ATP metabolic process	3.96489e-09	ENSDARG00000011841/ENSDARG00000056008/ENSDARG00000009447/ENSDARG00000014313/ENSDARG00000041314/ENSDARG00000043457/ENSDARG00000039914/ENSDARG00000042010/ENSDARG00000053684/ENSDARG00000021555/ENSDARG00000005423/ENSDARG00000099730/ENSDARG00000010113/ENSDARG00000022456/ENSDARG00000039007/ENSDARG00000099755/ENSDARG00000099860/ENSDARG00000012987/ENSDARG00000063910/ENSDARG00000063916/ENSDARG00000063924
96h_50mG	GO:0009142	nucleoside triphosphate biosynthetic process	5.03893e-09	ENSDARG00000011841/ENSDARG00000056008/ENSDARG00000009447/ENSDARG00000014313/ENSDARG00000043457/ENSDARG00000098386/ENSDARG00000039914/ENSDARG00000042010/ENSDARG00000053684/ENSDARG00000005423/ENSDARG00000099730/ENSDARG00000099420/ENSDARG00000103791/ENSDARG00000022456/ENSDARG00000039007/ENSDARG00000099755/ENSDARG00000099860/ENSDARG00000012987/ENSDARG00000063910
96h_50mG	GO:0017144	drug metabolic process	6.73268e-09	ENSDARG00000004251/ENSDARG00000011841/ENSDARG00000035120/ENSDARG00000004406/ENSDARG00000056008/ENSDARG00000009447/ENSDARG00000014313/ENSDARG00000052712/ENSDARG00000017772/ENSDARG00000025375/ENSDARG00000041314/ENSDARG00000043457/ENSDARG00000039914/ENSDARG00000042010/ENSDARG00000053684/ENSDARG00000080010/ENSDARG00000068515/ENSDARG00000021555/ENSDARG00000005423/ENSDARG00000099730/ENSDARG00000010113/…
96h_50mG	GO:0006754	ATP biosynthetic process	1.26047e-08	ENSDARG00000011841/ENSDARG00000056008/ENSDARG00000009447/ENSDARG00000014313/ENSDARG00000043457/ENSDARG00000039914/ENSDARG00000042010/ENSDARG00000053684/ENSDARG00000005423/ENSDARG00000099730/ENSDARG00000022456/ENSDARG00000039007/ENSDARG00000099755/ENSDARG00000099860/ENSDARG00000012987/ENSDARG00000063910
96h_50mG	GO:0009132	nucleoside diphosphate metabolic process	7.16565e-08	ENSDARG00000052712/ENSDARG00000043457/ENSDARG00000039914/ENSDARG00000042010/ENSDARG00000005776/ENSDARG00000053684/ENSDARG00000005423/ENSDARG00000099730/ENSDARG00000099420/ENSDARG00000103791/ENSDARG00000022456/ENSDARG00000039007/ENSDARG00000099755/ENSDARG00000099860/ENSDARG00000012987
96h_50mG	GO:0009126	purine nucleoside monophosphate metabolic process	1.30792e-07	ENSDARG00000011841/ENSDARG00000056008/ENSDARG00000009447/ENSDARG00000014313/ENSDARG00000041314/ENSDARG00000043457/ENSDARG00000039914/ENSDARG00000042010/ENSDARG00000005776/ENSDARG00000053684/ENSDARG00000021555/ENSDARG00000005423/ENSDARG00000099730/ENSDARG00000010113/ENSDARG00000022456/ENSDARG00000039007/ENSDARG00000099755/ENSDARG00000099860/ENSDARG00000012987/ENSDARG00000063910/ENSDARG00000063916/…
96h_50mG	GO:0009167	purine ribonucleoside monophosphate metabolic process	1.30792e-07	ENSDARG00000011841/ENSDARG00000056008/ENSDARG00000009447/ENSDARG00000014313/ENSDARG00000041314/ENSDARG00000043457/ENSDARG00000039914/ENSDARG00000042010/ENSDARG00000005776/ENSDARG00000053684/ENSDARG00000021555/ENSDARG00000005423/ENSDARG00000099730/ENSDARG00000010113/ENSDARG00000022456/ENSDARG00000039007/ENSDARG00000099755/ENSDARG00000099860/ENSDARG00000012987/ENSDARG00000063910/ENSDARG00000063916/…
96h_50mG	GO:0006165	nucleoside diphosphate phosphorylation	1.36197e-07	ENSDARG00000052712/ENSDARG00000043457/ENSDARG00000039914/ENSDARG00000042010/ENSDARG00000053684/ENSDARG00000005423/ENSDARG00000099730/ENSDARG00000099420/ENSDARG00000103791/ENSDARG00000022456/ENSDARG00000039007/ENSDARG00000099755/ENSDARG00000099860/ENSDARG00000012987
96h_50mG	GO:0046939	nucleotide phosphorylation	1.36197e-07	ENSDARG00000052712/ENSDARG00000043457/ENSDARG00000039914/ENSDARG00000042010/ENSDARG00000053684/ENSDARG00000005423/ENSDARG00000099730/ENSDARG00000099420/ENSDARG00000103791/ENSDARG00000022456/ENSDARG00000039007/ENSDARG00000099755/ENSDARG00000099860/ENSDARG00000012987
96h_50mG	GO:0006096	glycolytic process	8.41314e-07	ENSDARG00000043457/ENSDARG00000039914/ENSDARG00000042010/ENSDARG00000053684/ENSDARG00000005423/ENSDARG00000099730/ENSDARG00000022456/ENSDARG00000039007/ENSDARG00000099755/ENSDARG00000099860/ENSDARG00000012987
96h_50mG	GO:0006757	ATP generation from ADP	8.41314e-07	ENSDARG00000043457/ENSDARG00000039914/ENSDARG00000042010/ENSDARG00000053684/ENSDARG00000005423/ENSDARG00000099730/ENSDARG00000022456/ENSDARG00000039007/ENSDARG00000099755/ENSDARG00000099860/ENSDARG00000012987
96h_50mG	GO:0042866	pyruvate biosynthetic process	8.41314e-07	ENSDARG00000043457/ENSDARG00000039914/ENSDARG00000042010/ENSDARG00000053684/ENSDARG00000005423/ENSDARG00000099730/ENSDARG00000022456/ENSDARG00000039007/ENSDARG00000099755/ENSDARG00000099860/ENSDARG00000012987
96h_50mG	GO:0009135	purine nucleoside diphosphate metabolic process	8.45041e-07	ENSDARG00000043457/ENSDARG00000039914/ENSDARG00000042010/ENSDARG00000005776/ENSDARG00000053684/ENSDARG00000005423/ENSDARG00000099730/ENSDARG00000022456/ENSDARG00000039007/ENSDARG00000099755/ENSDARG00000099860/ENSDARG00000012987
96h_50mG	GO:0009179	purine ribonucleoside diphosphate metabolic process	8.45041e-07	ENSDARG00000043457/ENSDARG00000039914/ENSDARG00000042010/ENSDARG00000005776/ENSDARG00000053684/ENSDARG00000005423/ENSDARG00000099730/ENSDARG00000022456/ENSDARG00000039007/ENSDARG00000099755/ENSDARG00000099860/ENSDARG00000012987
96h_50mG	GO:0009185	ribonucleoside diphosphate metabolic process	8.45041e-07	ENSDARG00000043457/ENSDARG00000039914/ENSDARG00000042010/ENSDARG00000005776/ENSDARG00000053684/ENSDARG00000005423/ENSDARG00000099730/ENSDARG00000022456/ENSDARG00000039007/ENSDARG00000099755/ENSDARG00000099860/ENSDARG00000012987
96h_50mG	GO:0009161	ribonucleoside monophosphate metabolic process	1.12242e-06	ENSDARG00000011841/ENSDARG00000056008/ENSDARG00000009447/ENSDARG00000014313/ENSDARG00000041314/ENSDARG00000043457/ENSDARG00000039914/ENSDARG00000042010/ENSDARG00000005776/ENSDARG00000053684/ENSDARG00000021555/ENSDARG00000005423/ENSDARG00000099730/ENSDARG00000010113/ENSDARG00000022456/ENSDARG00000039007/ENSDARG00000099755/ENSDARG00000099860/ENSDARG00000012987/ENSDARG00000063910/ENSDARG00000063916/…
96h_50mG	GO:0046031	ADP metabolic process	2.79693e-06	ENSDARG00000043457/ENSDARG00000039914/ENSDARG00000042010/ENSDARG00000053684/ENSDARG00000005423/ENSDARG00000099730/ENSDARG00000022456/ENSDARG00000039007/ENSDARG00000099755/ENSDARG00000099860/ENSDARG00000012987
96h_50mG	GO:0019693	ribose phosphate metabolic process	3.0996e-06	ENSDARG00000011841/ENSDARG00000056008/ENSDARG00000009447/ENSDARG00000099960/ENSDARG00000014313/ENSDARG00000041314/ENSDARG00000043457/ENSDARG00000098386/ENSDARG00000039914/ENSDARG00000042010/ENSDARG00000005776/ENSDARG00000043141/ENSDARG00000053684/ENSDARG00000021555/ENSDARG00000005423/ENSDARG00000099730/ENSDARG00000010113/ENSDARG00000099420/ENSDARG00000103791/ENSDARG00000022456/ENSDARG00000015343/…
96h_50mG	GO:0009150	purine ribonucleotide metabolic process	3.20236e-06	ENSDARG00000011841/ENSDARG00000056008/ENSDARG00000009447/ENSDARG00000099960/ENSDARG00000014313/ENSDARG00000041314/ENSDARG00000043457/ENSDARG00000039914/ENSDARG00000042010/ENSDARG00000005776/ENSDARG00000043141/ENSDARG00000053684/ENSDARG00000021555/ENSDARG00000005423/ENSDARG00000099730/ENSDARG00000010113/ENSDARG00000099420/ENSDARG00000103791/ENSDARG00000022456/ENSDARG00000039007/ENSDARG00000099755/…
96h_50mG	GO:0006090	pyruvate metabolic process	3.67971e-06	ENSDARG00000043457/ENSDARG00000039914/ENSDARG00000042010/ENSDARG00000053684/ENSDARG00000005423/ENSDARG00000099730/ENSDARG00000022456/ENSDARG00000039007/ENSDARG00000099755/ENSDARG00000099860/ENSDARG00000012987
96h_50mG	GO:0009259	ribonucleotide metabolic process	4.39745e-06	ENSDARG00000011841/ENSDARG00000056008/ENSDARG00000009447/ENSDARG00000099960/ENSDARG00000014313/ENSDARG00000041314/ENSDARG00000043457/ENSDARG00000098386/ENSDARG00000039914/ENSDARG00000042010/ENSDARG00000005776/ENSDARG00000043141/ENSDARG00000053684/ENSDARG00000021555/ENSDARG00000005423/ENSDARG00000099730/ENSDARG00000010113/ENSDARG00000099420/ENSDARG00000103791/ENSDARG00000022456/ENSDARG00000039007/…
96h_50mG	GO:0009127	purine nucleoside monophosphate biosynthetic process	4.99387e-06	ENSDARG00000011841/ENSDARG00000056008/ENSDARG00000009447/ENSDARG00000014313/ENSDARG00000043457/ENSDARG00000039914/ENSDARG00000042010/ENSDARG00000053684/ENSDARG00000005423/ENSDARG00000099730/ENSDARG00000022456/ENSDARG00000039007/ENSDARG00000099755/ENSDARG00000099860/ENSDARG00000012987/ENSDARG00000063910
96h_50mG	GO:0009168	purine ribonucleoside monophosphate biosynthetic process	4.99387e-06	ENSDARG00000011841/ENSDARG00000056008/ENSDARG00000009447/ENSDARG00000014313/ENSDARG00000043457/ENSDARG00000039914/ENSDARG00000042010/ENSDARG00000053684/ENSDARG00000005423/ENSDARG00000099730/ENSDARG00000022456/ENSDARG00000039007/ENSDARG00000099755/ENSDARG00000099860/ENSDARG00000012987/ENSDARG00000063910
96h_50mG	GO:0009166	nucleotide catabolic process	6.19907e-06	ENSDARG00000043457/ENSDARG00000039914/ENSDARG00000042010/ENSDARG00000053684/ENSDARG00000005423/ENSDARG00000099730/ENSDARG00000022456/ENSDARG00000039007/ENSDARG00000099755/ENSDARG00000099860/ENSDARG00000012987
96h_50mG	GO:0022900	electron transport chain	6.22085e-06	ENSDARG00000039346/ENSDARG00000042469/ENSDARG00000038577/ENSDARG00000075709/ENSDARG00000041314/ENSDARG00000021555/ENSDARG00000077549/ENSDARG00000010113/ENSDARG00000016721/ENSDARG00000071475/ENSDARG00000097209/ENSDARG00000045733/ENSDARG00000063908/ENSDARG00000063916/ENSDARG00000063924
96h_50mG	GO:0009123	nucleoside monophosphate metabolic process	6.89702e-06	ENSDARG00000011841/ENSDARG00000056008/ENSDARG00000009447/ENSDARG00000014313/ENSDARG00000041314/ENSDARG00000043457/ENSDARG00000039914/ENSDARG00000042010/ENSDARG00000005776/ENSDARG00000053684/ENSDARG00000021555/ENSDARG00000005423/ENSDARG00000099730/ENSDARG00000010113/ENSDARG00000022456/ENSDARG00000039007/ENSDARG00000099755/ENSDARG00000099860/ENSDARG00000012987/ENSDARG00000063910/ENSDARG00000063916/…
96h_50mG	GO:0072330	monocarboxylic acid biosynthetic process	9.33461e-06	ENSDARG00000099960/ENSDARG00000069018/ENSDARG00000043457/ENSDARG00000039914/ENSDARG00000042010/ENSDARG00000010276/ENSDARG00000053684/ENSDARG00000030265/ENSDARG00000005423/ENSDARG00000099730/ENSDARG00000022456/ENSDARG00000039007/ENSDARG00000099755/ENSDARG00000054534/ENSDARG00000099860/ENSDARG00000012987
96h_50mG	GO:0006163	purine nucleotide metabolic process	1.07318e-05	ENSDARG00000011841/ENSDARG00000056008/ENSDARG00000009447/ENSDARG00000099960/ENSDARG00000014313/ENSDARG00000041314/ENSDARG00000043457/ENSDARG00000039914/ENSDARG00000042010/ENSDARG00000005776/ENSDARG00000043141/ENSDARG00000053684/ENSDARG00000021555/ENSDARG00000005423/ENSDARG00000099730/ENSDARG00000010113/ENSDARG00000099420/ENSDARG00000103791/ENSDARG00000022456/ENSDARG00000039007/ENSDARG00000099755/…
96h_50mG	GO:0045333	cellular respiration	1.20868e-05	ENSDARG00000039346/ENSDARG00000052712/ENSDARG00000017772/ENSDARG00000025375/ENSDARG00000041314/ENSDARG00000021555/ENSDARG00000077549/ENSDARG00000010113/ENSDARG00000016721/ENSDARG00000075768/ENSDARG00000063916/ENSDARG00000063924
96h_50mG	GO:1901292	nucleoside phosphate catabolic process	1.27591e-05	ENSDARG00000043457/ENSDARG00000039914/ENSDARG00000042010/ENSDARG00000053684/ENSDARG00000005423/ENSDARG00000099730/ENSDARG00000022456/ENSDARG00000039007/ENSDARG00000099755/ENSDARG00000099860/ENSDARG00000012987
96h_50mG	GO:0019752	carboxylic acid metabolic process	1.36109e-05	ENSDARG00000103799/ENSDARG00000018351/ENSDARG00000035603/ENSDARG00000004251/ENSDARG00000035120/ENSDARG00000099960/ENSDARG00000010267/ENSDARG00000069018/ENSDARG00000052712/ENSDARG00000017772/ENSDARG00000070029/ENSDARG00000025375/ENSDARG00000043457/ENSDARG00000098386/ENSDARG00000039914/ENSDARG00000042010/ENSDARG00000010276/ENSDARG00000033594/ENSDARG00000027984/ENSDARG00000053684/ENSDARG00000030265/…
96h_50mG	GO:0005975	carbohydrate metabolic process	1.57875e-05	ENSDARG00000099313/ENSDARG00000004904/ENSDARG00000035350/ENSDARG00000013561/ENSDARG00000013522/ENSDARG00000013856/ENSDARG00000017772/ENSDARG00000060671/ENSDARG00000092404/ENSDARG00000043457/ENSDARG00000018853/ENSDARG00000039914/ENSDARG00000042010/ENSDARG00000029874/ENSDARG00000009443/ENSDARG00000062397/ENSDARG00000024443/ENSDARG00000053684/ENSDARG00000005423/ENSDARG00000099730/ENSDARG00000101629/…
96h_50mG	GO:0016052	carbohydrate catabolic process	1.59965e-05	ENSDARG00000043457/ENSDARG00000039914/ENSDARG00000042010/ENSDARG00000053684/ENSDARG00000005423/ENSDARG00000099730/ENSDARG00000022456/ENSDARG00000039007/ENSDARG00000099755/ENSDARG00000099860/ENSDARG00000012987
96h_50mG	GO:0043436	oxoacid metabolic process	1.64316e-05	ENSDARG00000103799/ENSDARG00000018351/ENSDARG00000035603/ENSDARG00000004251/ENSDARG00000035120/ENSDARG00000099960/ENSDARG00000010267/ENSDARG00000069018/ENSDARG00000052712/ENSDARG00000017772/ENSDARG00000070029/ENSDARG00000025375/ENSDARG00000043457/ENSDARG00000098386/ENSDARG00000039914/ENSDARG00000042010/ENSDARG00000010276/ENSDARG00000033594/ENSDARG00000027984/ENSDARG00000053684/ENSDARG00000030265/…
96h_50mG	GO:0006082	organic acid metabolic process	1.97801e-05	ENSDARG00000103799/ENSDARG00000018351/ENSDARG00000035603/ENSDARG00000004251/ENSDARG00000035120/ENSDARG00000099960/ENSDARG00000010267/ENSDARG00000069018/ENSDARG00000052712/ENSDARG00000017772/ENSDARG00000070029/ENSDARG00000025375/ENSDARG00000043457/ENSDARG00000098386/ENSDARG00000039914/ENSDARG00000042010/ENSDARG00000010276/ENSDARG00000033594/ENSDARG00000027984/ENSDARG00000053684/ENSDARG00000030265/…
96h_50mG	GO:0046394	carboxylic acid biosynthetic process	2.33943e-05	ENSDARG00000004251/ENSDARG00000099960/ENSDARG00000010267/ENSDARG00000069018/ENSDARG00000043457/ENSDARG00000039914/ENSDARG00000042010/ENSDARG00000010276/ENSDARG00000053684/ENSDARG00000030265/ENSDARG00000005423/ENSDARG00000099730/ENSDARG00000068876/ENSDARG00000104906/ENSDARG00000022456/ENSDARG00000039007/ENSDARG00000099755/ENSDARG00000054534/ENSDARG00000099860/ENSDARG00000012987
96h_50mG	GO:0016053	organic acid biosynthetic process	2.60633e-05	ENSDARG00000004251/ENSDARG00000099960/ENSDARG00000010267/ENSDARG00000069018/ENSDARG00000043457/ENSDARG00000039914/ENSDARG00000042010/ENSDARG00000010276/ENSDARG00000053684/ENSDARG00000030265/ENSDARG00000005423/ENSDARG00000099730/ENSDARG00000068876/ENSDARG00000104906/ENSDARG00000022456/ENSDARG00000039007/ENSDARG00000099755/ENSDARG00000054534/ENSDARG00000099860/ENSDARG00000012987
96h_50mG	GO:0072521	purine-containing compound metabolic process	3.74567e-05	ENSDARG00000011841/ENSDARG00000056008/ENSDARG00000009447/ENSDARG00000099960/ENSDARG00000014313/ENSDARG00000041314/ENSDARG00000043457/ENSDARG00000039914/ENSDARG00000042010/ENSDARG00000005776/ENSDARG00000043141/ENSDARG00000053684/ENSDARG00000021555/ENSDARG00000005423/ENSDARG00000099730/ENSDARG00000010113/ENSDARG00000099420/ENSDARG00000103791/ENSDARG00000022456/ENSDARG00000039007/ENSDARG00000099755/…
96h_50mG	GO:0009636	response to toxic substance	3.77682e-05	ENSDARG00000069013/ENSDARG00000006207/ENSDARG00000034503/ENSDARG00000010936/ENSDARG00000043511/ENSDARG00000010276/ENSDARG00000011027/ENSDARG00000103019/ENSDARG00000045142/ENSDARG00000045143/ENSDARG00000045066/ENSDARG00000076056/ENSDARG00000005335/ENSDARG00000018146/ENSDARG00000043848/ENSDARG00000068478
96h_50mG	GO:0009152	purine ribonucleotide biosynthetic process	3.96764e-05	ENSDARG00000011841/ENSDARG00000056008/ENSDARG00000009447/ENSDARG00000099960/ENSDARG00000014313/ENSDARG00000043457/ENSDARG00000039914/ENSDARG00000042010/ENSDARG00000043141/ENSDARG00000053684/ENSDARG00000005423/ENSDARG00000099730/ENSDARG00000099420/ENSDARG00000103791/ENSDARG00000022456/ENSDARG00000039007/ENSDARG00000099755/ENSDARG00000099860/ENSDARG00000012987/ENSDARG00000063910
96h_50mG	GO:0009156	ribonucleoside monophosphate biosynthetic process	4.29346e-05	ENSDARG00000011841/ENSDARG00000056008/ENSDARG00000009447/ENSDARG00000014313/ENSDARG00000043457/ENSDARG00000039914/ENSDARG00000042010/ENSDARG00000053684/ENSDARG00000005423/ENSDARG00000099730/ENSDARG00000022456/ENSDARG00000039007/ENSDARG00000099755/ENSDARG00000099860/ENSDARG00000012987/ENSDARG00000063910
96h_50mG	GO:0034404	nucleobase-containing small molecule biosynthetic process	4.50141e-05	ENSDARG00000043457/ENSDARG00000098386/ENSDARG00000039914/ENSDARG00000042010/ENSDARG00000053684/ENSDARG00000005423/ENSDARG00000099730/ENSDARG00000099420/ENSDARG00000103791/ENSDARG00000022456/ENSDARG00000039007/ENSDARG00000099755/ENSDARG00000099860/ENSDARG00000012987
96h_50mG	GO:1902600	proton transmembrane transport	5.12298e-05	ENSDARG00000011841/ENSDARG00000104537/ENSDARG00000056008/ENSDARG00000054588/ENSDARG00000009447/ENSDARG00000038577/ENSDARG00000031681/ENSDARG00000014313/ENSDARG00000052700/ENSDARG00000023151/ENSDARG00000100315/ENSDARG00000022438/ENSDARG00000099663/ENSDARG00000032970/ENSDARG00000059057/ENSDARG00000097209/ENSDARG00000063908/ENSDARG00000063910
96h_50mG	GO:0009260	ribonucleotide biosynthetic process	5.58531e-05	ENSDARG00000011841/ENSDARG00000056008/ENSDARG00000009447/ENSDARG00000099960/ENSDARG00000014313/ENSDARG00000043457/ENSDARG00000098386/ENSDARG00000039914/ENSDARG00000042010/ENSDARG00000043141/ENSDARG00000053684/ENSDARG00000005423/ENSDARG00000099730/ENSDARG00000099420/ENSDARG00000103791/ENSDARG00000022456/ENSDARG00000039007/ENSDARG00000099755/ENSDARG00000099860/ENSDARG00000012987/ENSDARG00000063910
96h_50mG	GO:0046390	ribose phosphate biosynthetic process	6.13619e-05	ENSDARG00000011841/ENSDARG00000056008/ENSDARG00000009447/ENSDARG00000099960/ENSDARG00000014313/ENSDARG00000043457/ENSDARG00000098386/ENSDARG00000039914/ENSDARG00000042010/ENSDARG00000043141/ENSDARG00000053684/ENSDARG00000005423/ENSDARG00000099730/ENSDARG00000099420/ENSDARG00000103791/ENSDARG00000022456/ENSDARG00000039007/ENSDARG00000099755/ENSDARG00000099860/ENSDARG00000012987/ENSDARG00000063910
96h_50mG	GO:0019362	pyridine nucleotide metabolic process	6.38977e-05	ENSDARG00000043457/ENSDARG00000039914/ENSDARG00000042010/ENSDARG00000053684/ENSDARG00000005423/ENSDARG00000099730/ENSDARG00000022456/ENSDARG00000015343/ENSDARG00000039007/ENSDARG00000099755/ENSDARG00000099860/ENSDARG00000012987
96h_50mG	GO:0046496	nicotinamide nucleotide metabolic process	6.38977e-05	ENSDARG00000043457/ENSDARG00000039914/ENSDARG00000042010/ENSDARG00000053684/ENSDARG00000005423/ENSDARG00000099730/ENSDARG00000022456/ENSDARG00000015343/ENSDARG00000039007/ENSDARG00000099755/ENSDARG00000099860/ENSDARG00000012987
96h_50mG	GO:0019359	nicotinamide nucleotide biosynthetic process	7.87547e-05	ENSDARG00000043457/ENSDARG00000039914/ENSDARG00000042010/ENSDARG00000053684/ENSDARG00000005423/ENSDARG00000099730/ENSDARG00000022456/ENSDARG00000039007/ENSDARG00000099755/ENSDARG00000099860/ENSDARG00000012987
96h_50mG	GO:0019363	pyridine nucleotide biosynthetic process	7.87547e-05	ENSDARG00000043457/ENSDARG00000039914/ENSDARG00000042010/ENSDARG00000053684/ENSDARG00000005423/ENSDARG00000099730/ENSDARG00000022456/ENSDARG00000039007/ENSDARG00000099755/ENSDARG00000099860/ENSDARG00000012987
96h_50mG	GO:0009124	nucleoside monophosphate biosynthetic process	8.9134e-05	ENSDARG00000011841/ENSDARG00000056008/ENSDARG00000009447/ENSDARG00000014313/ENSDARG00000043457/ENSDARG00000039914/ENSDARG00000042010/ENSDARG00000053684/ENSDARG00000005423/ENSDARG00000099730/ENSDARG00000022456/ENSDARG00000039007/ENSDARG00000099755/ENSDARG00000099860/ENSDARG00000012987/ENSDARG00000063910
96h_50mG	GO:0032787	monocarboxylic acid metabolic process	9.27044e-05	ENSDARG00000099960/ENSDARG00000069018/ENSDARG00000070029/ENSDARG00000043457/ENSDARG00000039914/ENSDARG00000042010/ENSDARG00000010276/ENSDARG00000053684/ENSDARG00000030265/ENSDARG00000005423/ENSDARG00000099730/ENSDARG00000022456/ENSDARG00000015343/ENSDARG00000039007/ENSDARG00000099755/ENSDARG00000054534/ENSDARG00000018944/ENSDARG00000099860/ENSDARG00000012987
96h_50mG	GO:0072524	pyridine-containing compound metabolic process	0.000103391	ENSDARG00000043457/ENSDARG00000039914/ENSDARG00000042010/ENSDARG00000053684/ENSDARG00000005423/ENSDARG00000099730/ENSDARG00000022456/ENSDARG00000015343/ENSDARG00000039007/ENSDARG00000099755/ENSDARG00000099860/ENSDARG00000012987
96h_50mG	GO:0044283	small molecule biosynthetic process	0.000106433	ENSDARG00000004251/ENSDARG00000004406/ENSDARG00000013522/ENSDARG00000099960/ENSDARG00000010267/ENSDARG00000069018/ENSDARG00000043457/ENSDARG00000098386/ENSDARG00000039914/ENSDARG00000042010/ENSDARG00000010276/ENSDARG00000053684/ENSDARG00000030265/ENSDARG00000005423/ENSDARG00000099730/ENSDARG00000068876/ENSDARG00000067741/ENSDARG00000104906/ENSDARG00000099420/ENSDARG00000103791/ENSDARG00000022456/…
96h_50mG	GO:0006164	purine nucleotide biosynthetic process	0.000115075	ENSDARG00000011841/ENSDARG00000056008/ENSDARG00000009447/ENSDARG00000099960/ENSDARG00000014313/ENSDARG00000043457/ENSDARG00000039914/ENSDARG00000042010/ENSDARG00000043141/ENSDARG00000053684/ENSDARG00000005423/ENSDARG00000099730/ENSDARG00000099420/ENSDARG00000103791/ENSDARG00000022456/ENSDARG00000039007/ENSDARG00000099755/ENSDARG00000099860/ENSDARG00000012987/ENSDARG00000063910
96h_50mG	GO:0015980	energy derivation by oxidation of organic compounds	0.000121821	ENSDARG00000039346/ENSDARG00000004904/ENSDARG00000052712/ENSDARG00000017772/ENSDARG00000025375/ENSDARG00000041314/ENSDARG00000021555/ENSDARG00000077549/ENSDARG00000010113/ENSDARG00000016721/ENSDARG00000075768/ENSDARG00000063916/ENSDARG00000063924
96h_50mG	GO:0072525	pyridine-containing compound biosynthetic process	0.000131848	ENSDARG00000043457/ENSDARG00000039914/ENSDARG00000042010/ENSDARG00000053684/ENSDARG00000005423/ENSDARG00000099730/ENSDARG00000022456/ENSDARG00000039007/ENSDARG00000099755/ENSDARG00000099860/ENSDARG00000012987
96h_50mG	GO:0072522	purine-containing compound biosynthetic process	0.000150632	ENSDARG00000011841/ENSDARG00000056008/ENSDARG00000009447/ENSDARG00000099960/ENSDARG00000014313/ENSDARG00000043457/ENSDARG00000039914/ENSDARG00000042010/ENSDARG00000043141/ENSDARG00000053684/ENSDARG00000005423/ENSDARG00000099730/ENSDARG00000099420/ENSDARG00000103791/ENSDARG00000022456/ENSDARG00000039007/ENSDARG00000099755/ENSDARG00000099860/ENSDARG00000012987/ENSDARG00000063910
96h_50mG	GO:0009117	nucleotide metabolic process	0.000158233	ENSDARG00000011841/ENSDARG00000056008/ENSDARG00000009447/ENSDARG00000099960/ENSDARG00000014313/ENSDARG00000052712/ENSDARG00000041314/ENSDARG00000043457/ENSDARG00000098386/ENSDARG00000039914/ENSDARG00000042010/ENSDARG00000005776/ENSDARG00000043141/ENSDARG00000053684/ENSDARG00000021555/ENSDARG00000005423/ENSDARG00000099730/ENSDARG00000106529/ENSDARG00000010113/ENSDARG00000099420/ENSDARG00000103791/…
96h_50mG	GO:0006753	nucleoside phosphate metabolic process	0.00018949	ENSDARG00000011841/ENSDARG00000056008/ENSDARG00000009447/ENSDARG00000099960/ENSDARG00000014313/ENSDARG00000052712/ENSDARG00000041314/ENSDARG00000043457/ENSDARG00000098386/ENSDARG00000039914/ENSDARG00000042010/ENSDARG00000005776/ENSDARG00000043141/ENSDARG00000053684/ENSDARG00000021555/ENSDARG00000005423/ENSDARG00000099730/ENSDARG00000106529/ENSDARG00000010113/ENSDARG00000099420/ENSDARG00000103791/…
96h_50mG	GO:0030218	erythrocyte differentiation	0.000275373	ENSDARG00000035559/ENSDARG00000059805/ENSDARG00000015128/ENSDARG00000026655/ENSDARG00000030602/ENSDARG00000041232/ENSDARG00000044092/ENSDARG00000103007/ENSDARG00000088030/ENSDARG00000021864/ENSDARG00000023298/ENSDARG00000018334/ENSDARG00000036629/ENSDARG00000057912
96h_50mG	GO:0006733	oxidoreduction coenzyme metabolic process	0.000283438	ENSDARG00000043457/ENSDARG00000039914/ENSDARG00000042010/ENSDARG00000053684/ENSDARG00000005423/ENSDARG00000099730/ENSDARG00000022456/ENSDARG00000015343/ENSDARG00000039007/ENSDARG00000099755/ENSDARG00000099860/ENSDARG00000012987
96h_50mG	GO:0034101	erythrocyte homeostasis	0.000308539	ENSDARG00000035559/ENSDARG00000059805/ENSDARG00000015128/ENSDARG00000026655/ENSDARG00000030602/ENSDARG00000041232/ENSDARG00000044092/ENSDARG00000103007/ENSDARG00000088030/ENSDARG00000021864/ENSDARG00000023298/ENSDARG00000018334/ENSDARG00000036629/ENSDARG00000057912
96h_50mG	GO:1901071	glucosamine-containing compound metabolic process	0.000325039	ENSDARG00000024443/ENSDARG00000068515/ENSDARG00000100635/ENSDARG00000099185/ENSDARG00000009612
96h_50mG	GO:0022904	respiratory electron transport chain	0.000334989	ENSDARG00000039346/ENSDARG00000041314/ENSDARG00000021555/ENSDARG00000077549/ENSDARG00000010113/ENSDARG00000063916/ENSDARG00000063924
96h_50mG	GO:0051188	cofactor biosynthetic process	0.000567625	ENSDARG00000004251/ENSDARG00000004406/ENSDARG00000099960/ENSDARG00000043457/ENSDARG00000039914/ENSDARG00000042010/ENSDARG00000044092/ENSDARG00000053684/ENSDARG00000005423/ENSDARG00000099730/ENSDARG00000068876/ENSDARG00000022456/ENSDARG00000039007/ENSDARG00000021059/ENSDARG00000099755/ENSDARG00000099860/ENSDARG00000012987
96h_50mG	GO:0002262	myeloid cell homeostasis	0.000588309	ENSDARG00000035559/ENSDARG00000059805/ENSDARG00000015128/ENSDARG00000026655/ENSDARG00000030602/ENSDARG00000041232/ENSDARG00000044092/ENSDARG00000103007/ENSDARG00000088030/ENSDARG00000021864/ENSDARG00000023298/ENSDARG00000018334/ENSDARG00000036629/ENSDARG00000057912
96h_50mG	GO:0009108	coenzyme biosynthetic process	0.00061396	ENSDARG00000004251/ENSDARG00000004406/ENSDARG00000099960/ENSDARG00000043457/ENSDARG00000039914/ENSDARG00000042010/ENSDARG00000053684/ENSDARG00000005423/ENSDARG00000099730/ENSDARG00000068876/ENSDARG00000022456/ENSDARG00000039007/ENSDARG00000099755/ENSDARG00000099860/ENSDARG00000012987
96h_50mG	GO:0006030	chitin metabolic process	0.000713371	ENSDARG00000068515/ENSDARG00000100635/ENSDARG00000099185/ENSDARG00000009612
96h_50mG	GO:0015804	neutral amino acid transport	0.000713371	ENSDARG00000059805/ENSDARG00000068387/ENSDARG00000018621/ENSDARG00000091560
96h_50mG	GO:0046434	organophosphate catabolic process	0.000743018	ENSDARG00000043457/ENSDARG00000039914/ENSDARG00000042010/ENSDARG00000053684/ENSDARG00000005423/ENSDARG00000099730/ENSDARG00000022456/ENSDARG00000039007/ENSDARG00000099755/ENSDARG00000099860/ENSDARG00000012987
96h_50mG	GO:0055086	nucleobase-containing small molecule metabolic process	0.00114563	ENSDARG00000011841/ENSDARG00000056008/ENSDARG00000009447/ENSDARG00000099960/ENSDARG00000014313/ENSDARG00000052712/ENSDARG00000005578/ENSDARG00000041314/ENSDARG00000043457/ENSDARG00000098386/ENSDARG00000039914/ENSDARG00000042010/ENSDARG00000005776/ENSDARG00000043141/ENSDARG00000053684/ENSDARG00000021555/ENSDARG00000005423/ENSDARG00000099730/ENSDARG00000106529/ENSDARG00000010113/ENSDARG00000099420/…
96h_50mG	GO:0098754	detoxification	0.00120292	ENSDARG00000069013/ENSDARG00000006207/ENSDARG00000043511/ENSDARG00000010276/ENSDARG00000045142/ENSDARG00000045143/ENSDARG00000076056/ENSDARG00000005335/ENSDARG00000018146/ENSDARG00000043848/ENSDARG00000068478
96h_50mG	GO:0009072	aromatic amino acid family metabolic process	0.00139297	ENSDARG00000018351/ENSDARG00000033594/ENSDARG00000027984/ENSDARG00000069630/ENSDARG00000076056/ENSDARG00000023176
96h_50mG	GO:0006732	coenzyme metabolic process	0.00148658	ENSDARG00000004251/ENSDARG00000004406/ENSDARG00000099960/ENSDARG00000043457/ENSDARG00000039914/ENSDARG00000042010/ENSDARG00000053684/ENSDARG00000005423/ENSDARG00000099730/ENSDARG00000068876/ENSDARG00000022456/ENSDARG00000015343/ENSDARG00000039007/ENSDARG00000099755/ENSDARG00000054534/ENSDARG00000099860/ENSDARG00000012987
96h_50mG	GO:0072332	intrinsic apoptotic signaling pathway by p53 class mediator	0.00171974	ENSDARG00000035559/ENSDARG00000030602/ENSDARG00000041232/ENSDARG00000037804
96h_50mG	GO:0006040	amino sugar metabolic process	0.00174511	ENSDARG00000024443/ENSDARG00000068515/ENSDARG00000100635/ENSDARG00000099185/ENSDARG00000009612
96h_50mG	GO:0009266	response to temperature stimulus	0.00177161	ENSDARG00000041065/ENSDARG00000044267/ENSDARG00000034503/ENSDARG00000011703/ENSDARG00000024746/ENSDARG00000055723/ENSDARG00000021555
96h_50mG	GO:0048872	homeostasis of number of cells	0.00197303	ENSDARG00000035559/ENSDARG00000059805/ENSDARG00000015128/ENSDARG00000026655/ENSDARG00000030602/ENSDARG00000041232/ENSDARG00000044092/ENSDARG00000103007/ENSDARG00000088030/ENSDARG00000021864/ENSDARG00000023298/ENSDARG00000018334/ENSDARG00000036629/ENSDARG00000057912
96h_50mG	GO:0097193	intrinsic apoptotic signaling pathway	0.00213241	ENSDARG00000035559/ENSDARG00000027620/ENSDARG00000062052/ENSDARG00000030602/ENSDARG00000041232/ENSDARG00000037804
96h_50mG	GO:0098869	cellular oxidant detoxification	0.00213403	ENSDARG00000069013/ENSDARG00000006207/ENSDARG00000043511/ENSDARG00000010276/ENSDARG00000045142/ENSDARG00000045143/ENSDARG00000076056/ENSDARG00000018146/ENSDARG00000043848/ENSDARG00000068478
96h_50mG	GO:0015985	energy coupled proton transport, down electrochemical gradient	0.00226904	ENSDARG00000011841/ENSDARG00000056008/ENSDARG00000009447/ENSDARG00000014313/ENSDARG00000063910
96h_50mG	GO:0015986	ATP synthesis coupled proton transport	0.00226904	ENSDARG00000011841/ENSDARG00000056008/ENSDARG00000009447/ENSDARG00000014313/ENSDARG00000063910
96h_50mG	GO:0006979	response to oxidative stress	0.00251082	ENSDARG00000027620/ENSDARG00000006207/ENSDARG00000034503/ENSDARG00000010276/ENSDARG00000021555/ENSDARG00000018146/ENSDARG00000043848/ENSDARG00000068478
96h_50mG	GO:0033552	response to vitamin B3	0.00264709	ENSDARG00000032639/ENSDARG00000002311
96h_50mG	GO:2000226	regulation of pancreatic A cell differentiation	0.00264709	ENSDARG00000035350/ENSDARG00000040747
96h_50mG	GO:1990748	cellular detoxification	0.00266814	ENSDARG00000069013/ENSDARG00000006207/ENSDARG00000043511/ENSDARG00000010276/ENSDARG00000045142/ENSDARG00000045143/ENSDARG00000076056/ENSDARG00000018146/ENSDARG00000043848/ENSDARG00000068478
96h_50mG	GO:0051186	cofactor metabolic process	0.00279093	ENSDARG00000004251/ENSDARG00000004406/ENSDARG00000099960/ENSDARG00000043457/ENSDARG00000039914/ENSDARG00000042010/ENSDARG00000052045/ENSDARG00000044092/ENSDARG00000053684/ENSDARG00000005423/ENSDARG00000099730/ENSDARG00000068876/ENSDARG00000022456/ENSDARG00000015343/ENSDARG00000039007/ENSDARG00000021059/ENSDARG00000099755/ENSDARG00000054534/ENSDARG00000045733/ENSDARG00000099860/ENSDARG00000012987
96h_50mG	GO:0006066	alcohol metabolic process	0.00311456	ENSDARG00000004406/ENSDARG00000069018/ENSDARG00000017882/ENSDARG00000019260/ENSDARG00000037191/ENSDARG00000096445/ENSDARG00000080010/ENSDARG00000021991/ENSDARG00000067741/ENSDARG00000012829/ENSDARG00000002994
96h_50mG	GO:0097237	cellular response to toxic substance	0.00330415	ENSDARG00000069013/ENSDARG00000006207/ENSDARG00000043511/ENSDARG00000010276/ENSDARG00000045142/ENSDARG00000045143/ENSDARG00000076056/ENSDARG00000018146/ENSDARG00000043848/ENSDARG00000068478
96h_50mG	GO:0006388	tRNA splicing, via endonucleolytic cleavage and ligation	0.00406985	ENSDARG00000101047/ENSDARG00000037628/ENSDARG00000063663
96h_50mG	GO:0009165	nucleotide biosynthetic process	0.00433259	ENSDARG00000011841/ENSDARG00000056008/ENSDARG00000009447/ENSDARG00000099960/ENSDARG00000014313/ENSDARG00000043457/ENSDARG00000098386/ENSDARG00000039914/ENSDARG00000042010/ENSDARG00000043141/ENSDARG00000053684/ENSDARG00000005423/ENSDARG00000099730/ENSDARG00000099420/ENSDARG00000103791/ENSDARG00000022456/ENSDARG00000039007/ENSDARG00000099755/ENSDARG00000099860/ENSDARG00000012987/ENSDARG00000063910
96h_50mG	GO:0006099	tricarboxylic acid cycle	0.00452065	ENSDARG00000052712/ENSDARG00000017772/ENSDARG00000025375/ENSDARG00000016721/ENSDARG00000075768
96h_50mG	GO:1901293	nucleoside phosphate biosynthetic process	0.00481268	ENSDARG00000011841/ENSDARG00000056008/ENSDARG00000009447/ENSDARG00000099960/ENSDARG00000014313/ENSDARG00000043457/ENSDARG00000098386/ENSDARG00000039914/ENSDARG00000042010/ENSDARG00000043141/ENSDARG00000053684/ENSDARG00000005423/ENSDARG00000099730/ENSDARG00000099420/ENSDARG00000103791/ENSDARG00000022456/ENSDARG00000039007/ENSDARG00000099755/ENSDARG00000099860/ENSDARG00000012987/ENSDARG00000063910
96h_50mG	GO:1901615	organic hydroxy compound metabolic process	0.00535314	ENSDARG00000004406/ENSDARG00000069018/ENSDARG00000017882/ENSDARG00000019260/ENSDARG00000079946/ENSDARG00000037191/ENSDARG00000096445/ENSDARG00000080010/ENSDARG00000021991/ENSDARG00000067741/ENSDARG00000012829/ENSDARG00000002994/ENSDARG00000051925
96h_50mG	GO:0042773	ATP synthesis coupled electron transport	0.00553553	ENSDARG00000041314/ENSDARG00000021555/ENSDARG00000010113/ENSDARG00000063916/ENSDARG00000063924
96h_50mG	GO:0000394	RNA splicing, via endonucleolytic cleavage and ligation	0.00626387	ENSDARG00000101047/ENSDARG00000037628/ENSDARG00000063663
96h_50mG	GO:0018198	peptidyl-cysteine modification	0.00626387	ENSDARG00000043457/ENSDARG00000071872/ENSDARG00000055991
96h_50mG	GO:1903035	negative regulation of response to wounding	0.00626387	ENSDARG00000025428/ENSDARG00000075827/ENSDARG00000068261
96h_50mG	GO:0045765	regulation of angiogenesis	0.00645337	ENSDARG00000035559/ENSDARG00000105112/ENSDARG00000034503/ENSDARG00000095743/ENSDARG00000008029/ENSDARG00000007774/ENSDARG00000078529/ENSDARG00000103791/ENSDARG00000071863
96h_50mG	GO:0030099	myeloid cell differentiation	0.00663814	ENSDARG00000035559/ENSDARG00000059805/ENSDARG00000015128/ENSDARG00000026655/ENSDARG00000100494/ENSDARG00000030602/ENSDARG00000041232/ENSDARG00000044092/ENSDARG00000103007/ENSDARG00000088030/ENSDARG00000021864/ENSDARG00000023298/ENSDARG00000018110/ENSDARG00000018334/ENSDARG00000036629/ENSDARG00000057912
96h_50mG	GO:0090407	organophosphate biosynthetic process	0.00666518	ENSDARG00000011841/ENSDARG00000008153/ENSDARG00000056008/ENSDARG00000009447/ENSDARG00000099960/ENSDARG00000014313/ENSDARG00000043457/ENSDARG00000098386/ENSDARG00000039914/ENSDARG00000042010/ENSDARG00000043141/ENSDARG00000053684/ENSDARG00000005423/ENSDARG00000099730/ENSDARG00000067741/ENSDARG00000103614/ENSDARG00000099420/ENSDARG00000103791/ENSDARG00000022456/ENSDARG00000039007/ENSDARG00000002994/…
96h_50mG	GO:0006101	citrate metabolic process	0.00670112	ENSDARG00000052712/ENSDARG00000017772/ENSDARG00000025375/ENSDARG00000016721/ENSDARG00000075768
96h_50mG	GO:0034308	primary alcohol metabolic process	0.00670112	ENSDARG00000017882/ENSDARG00000019260/ENSDARG00000037191/ENSDARG00000096445/ENSDARG00000080010
96h_50mG	GO:0042574	retinal metabolic process	0.00766936	ENSDARG00000017882/ENSDARG00000019260
96h_50mG	GO:0042754	negative regulation of circadian rhythm	0.00766936	ENSDARG00000078095/ENSDARG00000068374
96h_50mG	GO:0090104	pancreatic epsilon cell differentiation	0.00766936	ENSDARG00000045936/ENSDARG00000040747
96h_50mG	GO:0072350	tricarboxylic acid metabolic process	0.00802816	ENSDARG00000052712/ENSDARG00000017772/ENSDARG00000025375/ENSDARG00000016721/ENSDARG00000075768
96h_50mG	GO:0006022	aminoglycan metabolic process	0.00824461	ENSDARG00000103642/ENSDARG00000062397/ENSDARG00000068515/ENSDARG00000100635/ENSDARG00000099185/ENSDARG00000009612
96h_50mG	GO:0009743	response to carbohydrate	0.00969097	ENSDARG00000004904/ENSDARG00000035350/ENSDARG00000013522/ENSDARG00000069018
96h_50mG	GO:0009746	response to hexose	0.00969097	ENSDARG00000004904/ENSDARG00000035350/ENSDARG00000013522/ENSDARG00000069018
96h_50mG	GO:0009749	response to glucose	0.00969097	ENSDARG00000004904/ENSDARG00000035350/ENSDARG00000013522/ENSDARG00000069018
96h_50mG	GO:0034284	response to monosaccharide	0.00969097	ENSDARG00000004904/ENSDARG00000035350/ENSDARG00000013522/ENSDARG00000069018
96h_50mG	GO:0042572	retinol metabolic process	0.00969097	ENSDARG00000017882/ENSDARG00000019260/ENSDARG00000037191/ENSDARG00000096445
96h_50mG	GO:0042752	regulation of circadian rhythm	0.00969097	ENSDARG00000033160/ENSDARG00000034503/ENSDARG00000078095/ENSDARG00000068374
